# Supplementary material for: Multi-Environment QTL Mapping of Rust Resistance in Faba Bean (Vicia faba L.) to Uromyces viciae-fabae
Source: Plants (Basel). 2025 Sep 13;14(18):2860. doi: 10.3390/plants14182860 (PMC12473402; doi:10.3390/plants14182860)
Supplement: Supplementary file 1 [file plants-14-02860-s001.zip]

Archive with 1 entries (1 files):
- plants-3864813-supplementary.xlsx
