# Supplementary material for: Multi-Environment QTL Mapping of Rust Resistance in Faba Bean (Vicia faba L.) to Uromyces viciae-fabae
Source: Plants (Basel). 2025 Sep 13;14(18):2860. doi: 10.3390/plants14182860 (PMC12473402; doi:10.3390/plants14182860)
Supplement: Supplementary file 1 [file plants-14-02860-s001.zip › plants-3864813-supplementary.xlsx]

## Sheet: Table_S1
Atienza et al. Table S1. Genetic map (chrm I) for the BPL-261/Vf-274 RIL population and alignment results to faba bean genome.
Map information for Vf1					DArT Sequence	Alignment vs. Hedin at https://galaxy-web.ipk-gatersleben.de/			Blastn results against the coding loci and complete CDs from Hedin2 annotation (https://projects.au.dk/fabagenome/genomics-data) using BLAST+ (Camacho et al. 2009)
S/n	Nr_original	Locus	Classification	Position	TrimmedSequence	Chr	Start_in_subject	End_in_subject	Gene	Chr	Start	End	strand
1	10748	mt892	(a,h,b)	0
2	4836	13911178	(a,h,b)	18.308	TGCAGCTACATCTGAGAGGGCACAATCTTCCATGGAAGCTTAC	chr1	273266532	273266491
3	225	3525691	(a,h,b)	29.335	TGCAGGCTGCATTTTAGCTAAATGATAGGGCTGATATACTCCCATTGATATGTTAC	chr1	243623495	243623441
4	2649	13910721	(a,c)	29.698	TGCAGCTCATTTGAGGATATATTTGATGTGGATCATTTCATCGATGTATTGAAGGATGATGTTTCCATA	chr1	1474657191	1474657123	Vfaba.Hedin2.R1.1g194280.2	chr1S	1474655315	1474659041
5	5138	3516015	(a,h,b)	38.124	TGCAGCTTTACATTACAAAATGAAGTCATTAGCTACCACGCAGTCTTTCAACTCTCCTTGTTAC	chr1	285375592	285375654
6	273	13904715	(a,h,b)	48.97	TGCAGCTTCAACATAATCTTCACATGGAGTTTTGCTCCATAATATATTGACAGGAAATGTTCTCCCAGG	chr1	197193397	197193465	Vfaba.Hedin2.R1.1g029560	chr1S	197192310	197198205	-
7	434	13868659	(a,h,b)	50.828	TGCAGGTTTGTTTTCCTTAGCCTTTTGTCCACAGTTTATTTAC	chr1	188347294	188347335
8	5529	3524493	(a,h,b)	54.696	TGCAGTAAGCTTCTAGAAGATCATATATCAATTGAAGAACTAAACGATGGTTGTTGACATGAGAGCCAG	chr1	1490805312	1490805244
9	6822	13909928	(b,d)	55.701	TGCAGGAATTCTAGTTCTATAATCATCTTAC
10	89	3521618	(a,h,b)	58.83	TGCAGTAACACCGGGTCTGAAGTAGCCAAGTAGATAACTTTTAGAAAAAACATATGTGGCAAATAGGCA
11	7833	13891747	(b,d)	61.206	TGCAGACTTCAAGAATGTTAGGGTATGAAGTGTCGCGTCTCTATGAATTTTCAGATTTTTTTTTTGAAT
12	7479	13891306	(b,d)	66.995	TGCAGCTCCTCCGCGCGAGTTCCCCGATCAAGATTGTGTCATGCCTCCAACCACTAATCTCAACCTCTT
13	494	13904498	(a,h,b)	69.056	TGCAGATTCAGAAGCATTTATTTTGAATATTATTTCTCAGTCAATGAAATGTAGCATCTAACAACTGTA	chr1	190468969	190468903
14	6992	3531857	(b,d)	69.625	TGCAGGGAAAGAAGGCAATATGCGGGCATTGATGTCATCATTGCAAAATGTATGGTTTCTTACCATTAT	chr2	716220830	716220762	Vfaba.Hedin2.R1.2g122080.1	chr2	716219504	716224282
15	5122	3514874	(a,h,b)	72.533	TGCAGATTTTCGACCGATTTTCCTTCAAACTTTACTTGTGTTTAC	chr1	1624387430	1624387473
16	7055	13891250	(b,d)	75.056	TGCAGAGAGACTAATCCCTTGAGCCGGGGAGAATCACAATGGGTGGAAAAACTCTCAAGAGAATTTACA
17	725	13912069	(a,h,b)	75.981	TGCAGTAGTGCAAAACTTAGTCCAAGTCAAAACTTAC
18	933	3512812	(a,h,b)	84.974	TGCAGTGGTTGCATGTTACTTTATCCGACATTGGTGATTTTGAGACATTTCTTGGAAGTTTACTTCTTT	chr1	438313972	438314040
19	219	3524285	(a,h,b)	85.215	TGCAGTACTTATACACAACTTTGAGCGATAGATGACCATTTTCTATGGACTTCCAGATCAGCCTATCAT	chr1	1746605492	1746605424
20	177	3512200	(a,h,b)	91.805	TGCAGTGGATTCTCCAAGATGTTTTGCTTGCTCCCATATCATATGCGGCGTATTCCTGCAACAGTCAGT	chr1	431585955	431586023	Vfaba.Hedin2.R1.3g089080	chr3	542965490	542974369	+
21	207	3520747	(a,h,b)	93.254	TGCAGAATTGTGTGGGCAAGAAGCTATTTATTGGACACCCATTGTCAAATTCACATACAACTTGTGAAC	chr1	1804966569	1804966637
22	77	3522424	(a,h,b)	97.677	TGCAGATTTGTGATATGGTCGCCATTGCTAGACATTTAC
23	5052	3511149	(a,h,b)	101.554	TGCAGTGAATATACATTCATAAGTGGATGCAAAATTCAAGCAATTTCATTTGCACTCATTCACACATTT	chr1	1742732931	1742732999
24	5416	3522215	(a,h,b)	104.464	TGCAGACTGCGCGAGCGGTTTTTGACAAATCAAATGTAAGAATTCTTTTTCTTCTAAAGTATTAC	chr1	9993520	9993457	Vfaba.Hedin2.R1.1g001840	chr1S	9982520	9999095	-
25	4643	13904568	(a,h,b)	106.106	TGCAGCAGCAGAAGCAAAGGAAAAAATGATAGTAAGTAAGCCAAGTAAACAGCATAAGATAATCTTCAT	chr1	1806878721	1806878789	Vfaba.Hedin2.R1.1g229440	chr1L	232348835	232351696	-
26	1097	3519072	(a,h,b)	112.87	TGCAGAGCACTCATTTGTTGAAAACACGCCTTCTCAGATTGCATTGTCCGCGTTTCTGGCTGCTTCCAA	chr1	472056547	472056479	Vfaba.Hedin2.R1.1g072040	chr1S	472055219	472057615	-
27	10732	3530276	(a,h,b)	113.254	TGCAGGGGGTGGAATGCAAAGGAGATCATAGCTGAGCTTACATGGGAAAAATATGTGATATTTTACAGA
28	2339	13908747	(a,c)	119.264	TGCAGAGGAGATTCATGTGATCCTCAGTCTGCTTTCCTCTCTATAGGCATGAATGGTAACAAAGTTTGT	chr1	482406400	482406468
29	5533	3524686	(a,h,b)	121.684	TGCAGAATTCTCCAAACAATACAATAAAAAGGGTCAAACTTGTTAC	chr1	1866444483	1866444527
30	546	13905842	(a,h,b)	125.702	TGCAGATATTACACCAAGGTATGCCTTCCATAAACGCTAATCCTTCCGGCCTCTAATTAC	chr1	1873340326	1873340384
31	4419	3514884	(a,h,b)	137.738	TGCAGAAGAAGATAAGTTGGTGTTTTTTCCAACCACTAGGACTCAGAAGAGGTATCCTATTATAGTGAA	contig_4335	270435	270503	Vfaba.Hedin2.R1.Ung026120	contig_4335	266104	270534	+
32	1277	3522391	(a,h,b)	139.468	TGCAGTAGAGAAGTTCCAAGAATTATTCACTATGAAAGAACTGACCTTTAC	chr1	630561232	630561183	Vfaba.Hedin2.R1.1g093720	chr1S	630561155	630561760	+
33	5478	3523434	(a,h,b)	143.749	TGCAGATACATACAGCAGGATGACATGAGAAGTCAGTATTCTTATCAAGTCCAGAGAAAAGCATCAATC	chr1	1932897840	1932897908
34	5005	3509452	(a,h,b)	147.059	TGCAGGACAGATTTATTATAAGTGTTAGAAACAATCTCCGCCGAGAATGATGGTCATTTTGTGTTAGAG	chr1	619617795	619617727
35	770	13913284	(a,h,b)	154.335	TGCAGCTTCAAATGTTTCCCTCACGAGCATACAAGGTGGTGTGGGTATGTGAGCAGCTCATAAGTGGAT	chr1	689450533	689450601	Vfaba.Hedin2.R1.1g101800	chr1S	689344957	689356744	-
36	5044	3510731	(a,h,b)	155.131	TGCAGGTGGTGGAATACAAATGAGATCAAAGTTGAGCCTACGTGGCCGAAACATCAATGATATTTTACA	chr1	1938963713	1938963779
37	5632	3528934	(a,h,b)	158.457	TGCAGAAGCCGCTAAGGCTTTTGGACCAGATCAAACTTTACCGATTAC
38	5509	3523992	(a,h,b)	164.006	TGCAGAAGGTTACTCAGCCAAAGAGGGTATGGCAGATTCTGTTCAGTCCAGGACAGTGTGCTTGATCAG	chr1	1955557545	1955557613
39	5583	3526735	(a,h,b)	173.407	TGCAGCAGGAGCAGCACCACTTCCTGTAAACTTCACACCTTGAGCTTTTCCAGGAAAACTATCCACACA	chr1	2027507116	2027507184	Vfaba.Hedin2.R1.1g264040	chr1L	452978618	452980527	-
40	1344	3523541	(a,h,b)	185.509	TGCAGTTGGCCTACTGCTTTTCTTGTAAATATGTTGTGGATATCGTGAACAGTTTCAAGGTATTTTATC	chr1	2051789697	2051789765
41	1928	13910517	(a,c)	186.623	TGCAGAACATGATGGTTCCACTAATGAATTCTGGTGCCAAATGAAACCCTTAGAGAAGAAACAAATTCC	chr1	742238055	742238123
42	5224	3519159	(a,h,b)	193.053	TGCAGATTTAGAAAGTTATCCTAAAAGCTACTTCTTACCAACAACCTCTAAATTTTTTAC	chr1	2095360242	2095360184
43	4821	13911085	(a,h,b)	198.974	TGCAGAGAGCTAAAGCAAATTGGATTAC
44	1275	3522313	(a,h,b)	203.809	TGCAGTGAAAAGATCGAGGCATTCTCACGAAGGGAAGACCGAGTTTTTGTCTGAATTGTCCATCATTGC	chr1	2127449148	2127449216	Vfaba.Hedin2.R1.1g281200	chr1L	552920934	552922949	+
45	10607	3520191	(a,h,b)	209.615	TGCAGAACATGCTGCGGCTAACGAGATATAGGACATAACCTGGAATAGAGAAATCATATTATTCATAAG	chr1	2643099412	2643099480	Vfaba.Hedin2.R1.1g364160	chr1L	1068572163	1068573653	-
46	1204	3520847	(a,h,b)	211.372	TGCAGCACTTTCATAATTTTGTTATTTTGGTAATTTTGATTTTTCAGAAACTCAAGACTCGAGTGATTA	chr1	1179346316	1179346384
47	1392	3524345	(a,h,b)	215.752	TGCAGGTCGGCCACCAAGGCCAGCTGCTGTCCCTCCATCTGATGAAGGATCTCAGAACAAGCAGCAGAA	chr1	2174235194	2174235262	Vfaba.Hedin2.R1.1g288000	chr1L	599706114	599717866	+
48	1423	3525352	(a,h,b)	220.982	TGCAGCACTGAGATCTTTTTTGCATAAACGACAAAACTTTGTAAGAACAGATGGAGAAACCTTAC	chr1	2603192068	2603192131
49	510	13904661	(a,h,b)	222.258	TGCAGCGTCAGGCTGAAGAGATGGCAGAGAGTGCTGAAGAGTCAAGTTCTAAAAGTGATGAAAATCTGA	contig_7649	64379	64311	Vfaba.Hedin2.R1.Ung094360	contig_7649	64108	68253	-
50	1192	3520687	(a,h,b)	229.1	TGCAGCACCCAATACTACAGTAAGTTTCATTCATTCACTCACACTTATTATTGATTAC	chr1	2202457755	2202457699
51	4654	13904741	(a,h,b)	229.88	TGCAGGAACCTGTGTAAGAAAATAACACCTTGAATGAAATAGGATACAAAAAACAAAGGAAAGCATCAT	chr1	2621468160	2621468228
52	3035	3516607	(a,c)	232.216	TGCAGGTTCAGGCACAGGTGTTGAGATGGATACGTGTCTAGCTGGAAGAATAGATACGTTTAC	chr1	2623675376	2623675319
53	277	3522503	(a,h,b)	236.261	TGCAGAAGTCCAGAAACCCCCGGTATCTGAGAACCAAAATCACCTTCAACCTGGAAATTTAGAAGATAT	chr1	2232888479	2232888411	Vfaba.Hedin2.R1.1g297520	chr1L	658350063	658378595	+
54	4773	13909637	(a,h,b)	241.208	TGCAGCAGACAGAGATGAATAGTATTGATTTAGTTAC	chr1	2251963479	2251963514
55	4680	13905787	(a,h,b)	245.291	TGCAGAATTTGGAATGAAAGATTGCTTATTGTCTTAC	contig_1971	216608	216643
56	3082	13913303	(a,c)	250.403	TGCAGAAAAACATTATTGTCATTGTTGCTTATGGTTTGATTACAAGCATGTTTAC	chr1	2682509221	2682509172
57	3691	13905246	(a,c)	255.546	TGCAGCAAAGCAATATTGATCACAGTTTGATTTTTTATTTATTTTTTTGGATTTTCTACATTCAGAAAT	chr1	2535404652	2535404720
58	2743	3506751	(a,c)	257.084	TGCAGTTATGTGAGTTATCTAAGTTGCAAATATTTGAATTCACTATGTGTAAATTGAGTGATATCTATT	chr1	2276832038	2276831978
59	3575	13909366	(a,c)	259.783	TGCAGTTGAGTTTCTCTGGGGGGGGTGAAATAGGTTCATAATAAGAGAACTTGAATTTGTTTTAC	chr1	2726128360	2726128298
60	3690	13891922	(a,c)	262.662	TGCAGTTATACCTCAGGAAGGTGGACACTAATCTGGGATTTAC
61	3176	13891502	(a,c)	264.051	TGCAGAATACTGCAAAAGGAAAAACTGGAAACTAAAAAAAAAAAAATTCTTCAGAAGAAAAGTATTACA	chr1	2507510666	2507510732
62	3202	13891610	(a,c)	268.406	TGCAGAGACAAAAAAAAAGAAGATAATATTGAATAGAAAAATCAAAAATTGTTTCCATTAC
63	1187	3520579	(a,h,b)	276.832	TGCAGGGAGTAGTGGTCCCTTGCATTACTATGGCTAACTTCTGGATAAATTTATTATTTTGAATAAACT	chr1	2448915368	2448915436
64	797	3507617	(a,h,b)	280.772	TGCAGGATATGCAGCAGCAGATGTTGTTCAAGTGAGTTTTACTTGACTTTACTTTCTTTTATGTTTGAC	chr1	2434333414	2434333346
65	5134	3515805	(a,h,b)	292.967	TGCAGAATCATGGTGAGGTTTACAGGATTGAAATGTTGTTGTTGAACAAAAGTTAC	chr1	2469279015	2469278961
66	274	13905057	(a,h,b)	296.534	TGCAGTTTGTTCGCGGCCTTTCAACAGCAGAAGGTTATAAAGGATATGGACCTGAGCAAGGCGAAAAGG	chr1	3344597947	3344597879	Vfaba.Hedin2.R1.1g488440	chr1L	1770068871	1770071657	-
67	569	13908686	(a,h,b)	301.178	TGCAGAATGCTGGGCAACATCATGTCCTCCAACAGAAGCTCCAGAATAATTAGTACTCAACTACAGTCA	chr1	2401775181	2401775113	Vfaba.Hedin2.R1.1g324840	chr1L	827247818	827256269	+
68	6703	3512227	(b,d)	305.231	TGCAGTCATTCTTCCATTTATCGTTTCTGCCAAGTTCTGCATATCTATAACTGCCTGTTCACTTACAGA
69	57	13912495	(a,h,b)	308.135	TGCAGTTAGATCTGAGAATCGAAAGACATGGTGAACCATCAAATGATCCATTAC	chr1	3340657014	3340657066
70	10524	13908769	(a,h,b)	311.725	TGCAGATCCGTTGACAACCGCCCATATCCGACAACGCCGCTCAGTCTCCACAACCACACACAACCCGCC	contig_6499	440936	440872
71	5604	3527689	(a,h,b)	318.428	TGCAGCGCATTCAAATCGAGCTCGTGATGCACAATTCAATGCTATGCCGTGTCCTCTCAAGTTGACTCA	chr1	3356882111	3356882179
72	7605	13905924	(b,d)	324.38	TGCAGCTAAAGATGCTTGGGAAATCCTTAC
73	6330	13905335	(b,d)	329.194	TGCAGTTCAATATAGAAGTGATGACGTTAGACATAAATACACGACATGAGTAGAAAAATATATCCACAT	chr1	3235622121	3235622053
74	6996	13906136	(b,d)	331.551	TGCAGAGTATGAAATATCCCGAGCAGTGTTTTGGTTTAC
75	6225	13890574	(b,d)	332.694	TGCAGAATACAAGTTGCTGGGAGACTACAAGATCATTAGATATTATCTTATGAAGGGGAAAAGATGGAT
76	6747	3524803	(b,d)	338.996	TGCAGAACATAAGGCATGACCACTTTTCAAATATTTTTTTGGACAGATTACATAATTATTCTACTAACA	chr1	3015646740	3015646808
77	6214	3514832	(b,d)	342.144	TGCAGAGGTTATGTGGATGATGTAGAAGGCAGTAGAAAAACAATGGATTGGATCACTTTTATTGAAAGT	chr1	3288209260	3288209328
78	5047	3510956	(a,h,b)	348.823	TGCAGAATAACAACAGGCAAGTTGATTCAAATTCCGTCTTTTGATATTACAATGTCAAACTCTTACAGA	chr1	3234715935	3234715999
79	5856	13913113	(b,d)	355.838	TGCAGATGCAACCGCCGCTCCTGCGGAGAAGACGGCTTTCGATATTAC
80	104	13868036	(a,h,b)	360.741	TGCAGAAGAGTCACCAGAAAAGTATCAAAAAAATCTCTCTGTATTCTTTGAGTTTTCTCCATTATCATC	chr2	1646323874	1646323942
81	10576	3514423	(a,h,b)	369.473	TGCAGTAATTGTTCTTCATCATTGGAAGTTACAGATTGCCATTTACTTATCTGAGCTGCTGGTTGTATA	chr1	3258874548	3258874616	Vfaba.Hedin2.R1.1g469040	chr1L	1684347178	1684348272	-
82	10612	3522000	(a,h,b)	371.775	TGCAGACAGACATAGAAGGCAGAACTATTACATTACATGTGTTACAACGTAGAAATGCGATATATAAAA	chr1	3094810355	3094810287
83	5694	3531555	(a,h,b)	381.355	TGCAGACAACCTTAGTGATTAGTGATTGTGAATTCATTATTATTAC	chr1	3115371327	3115371371
84	5673	3530566	(a,h,b)	387.892	TGCAGGTTGGATATCTTTGATTTTTGTGTGTAAAAATTCCGTTAC	chr1	3126948105	3126948148
85	169	3510075	(a,h,b)	399.238	TGCAGACTTCGCATGAGGAGCAACTGGTGGCAGTCCTCCAACCTTAC
86	2529	13911586	(a,c)	418.365	TGCAGCACCCATTGTAGCAACCCCACCAGCACCCAACAGAGTAAGAGCAAGCTCCTCTTCATTCAATCG	chr1	3188983188	3188983256	Vfaba.Hedin2.R1.1g456160.2	chr1L	1614456065	1614461947

## Sheet: Table_S2
Atienza et al. Table S2. Genetic map (chrm II) for the BPL-261/Vf-274 RIL population and alignment results to faba bean genome.
Map information for Vf2					DArT Sequence	Alignment vs. Hedin at https://galaxy-web.ipk-gatersleben.de/			Blastn results against the coding loci and complete CDs from Hedin2 annotation (https://projects.au.dk/fabagenome/genomics-data) using BLAST+ (Camacho et al. 2009)
S/n	Nr_original	Locus	Classification	Position	TrimmedSequence	Chr	Start_in_subject	End_in_subject	Gene	Chr	Start	End	strand
125	4496	3520840	(a,h,b)	0	TGCAGATAGCTTGAAGGCTGAATGGGTAGAACAGTATGAGAATGGTGTTTACATCACATTGACAACCTC	chr2	397040045	397040113	Vfaba.Hedin2.R1.2g068120	chr2	397036256	397040333	+
124	4802	13910689	(a,h,b)	3.247	TGCAGCCATAATATGCAGATATCATATCGAGATACATCTCAACATTGACAAAAAAGAAATAATAAGTAA	chr2	407278266	407278198
123	7796	3513570	(b,d)	4.606	TGCAGCCTAGAGATAGAGAGGACACAGGCCTGCATTGCAACTTGAGCTTTCTTACTTCAAAGAGAAGCA	chr2	442354943	442355009
122	5519	3524194	(a,h,b)	6.085	TGCAGACTTGCCACTCTGTAAAATGATAGAGTTGTGCCTTAC	contig_6883	99977	99937
121	4411	13909545	(a,h,b)	9.033	TGCAGACATGGGAAAGCTTATCTCTTCAATAAGGTGTAAGTTATGCTTACTTTAC	chr2	446191868	446191815	Vfaba.Hedin2.R1.2g076440	chr2	446190645	446193885	-
120	5270	3519832	(a,h,b)	11.298	TGCAGTGTTTTATGTCTGGTTGCTCTGCTCTTCTGCTTGGGATTAC	chr2	478831133	478831089
119	147	13912351	(a,h,b)	13.552	TGCAGCTTCTCCTTTTTTTTGTGTCCTTTGTGAGCTCTGTCTCTTATGCACACTTTTTGTAATTTTTTA
118	1958	13891394	(a,c)	14.953	TGCAGAGATGAGGGGACCATATAGAAAACGGATTAC
117	283	13913279	(a,h,b)	16.707	TGCAGCAACTCTTTGGATTGATTTTGGAGACATATCTTGAGGAACAATGCAATGTGAAGTTGTTACAGA	chr2	475537366	475537302	Vfaba.Hedin2.R1.2g081080	chr2	475537031	475537681	+
116	252	3530557	(a,h,b)	18.056	TGCAGTCAAAATGTTTCCAGCTTTACATATGGGATGGAGAAATCGAGAGGGGGGAAATAAAAATGAGAA	chr2	469615240	469615172
115	480	13904387	(a,h,b)	21.311	TGCAGACTCCCCACGTTACAGAGCAACGAATATGGAAGTTATTGAACTTGATACTGGTAAATTTGGATG	chr2	419376613	419376681	Vfaba.Hedin2.R1.2g071720	chr2	419367091	419378304	+
114	4926	13913140	(a,h,b)	22.044	TGCAGTGGTGAAAAGAAAACGGCTGACCAAGAGATGCAGCGAAGGAGGTTAC	contig_5840	403799	403749	Vfaba.Hedin2.R1.Ung049920	contig_5840	402863	404392	+
113	1019	3516053	(a,h,b)	22.336	TGCAGATTAGTGCAAAAAACTGCATAAATAAATAAACGAAACATCATCAACATATGTTAC	contig_465	46288	46346
112	4647	13904668	(a,h,b)	23.379	TGCAGCTAAGAGCTGGCTAATGGTCTTCTTCATTTCTTCGTCAGCTTTTTTCCGCATTAGATCTCTCTT	chr2	490227006	490226938	Vfaba.Hedin2.R1.2g083200	chr2	490225745	490227045	+
111	5560	3525731	(a,h,b)	24.346	TGCAGAATTGAAGGAATTCTAAATCCCAGACCTCCTTGACATGATTATTGCCGAAAACAGAAAACAGAC	chr2	1301780	1301712	Vfaba.Hedin2.R1.2g000960	chr2	1301742	1316874	-
110	5107	3513993	(a,h,b)	26.525	TGCAGTCAACAAAAGCCTGTATTCAAGCATATCTGACCTTCTGATTAC	chr2	31624930	31624884
109	4393	3519376	(a,h,b)	27.07	TGCAGAATGCAACTCCAGAATGATTCAAATTCTAGTACAAAAATAATTAC	chr2	497538353	497538305	Vfaba.Hedin2.R1.2g084320	chr2	497534720	497539279	+
108	5201	3518787	(a,h,b)	28.594	TGCAGATATAGACATCCATGAGGGATAAAGGATAATTAC	chr2	38679887	38679924
107	1803	13909504	(a,c)	29.689	TGCAGAAATATTTGTAAACATAAAAGACTGATTAC
106	127	13910708	(a,h,b)	29.754	TGCAGCGGACTCAAAAAACTGCGTATACACATGACCAATTCAGATGAAAAAGCACTGACAAGGTCACTG
105	1478	3527528	(a,h,b)	29.908	TGCAGCAACAGCAAAATAAATTTGCAAATTCATGAGTTCAGGGACTTAC	chr2	350855208	350855161
104	5433	3522578	(a,h,b)	30.934	TGCAGCAGGTTCGGGCAATGAGGCCTGAGGAGTAGCCGCACTTGTATTGTCTTTGTCCTCGTTTTCTTG	chr2	26930278	26930346
103	1915	13890713	(a,c)	31.993	TGCAGCGGCGGCAAACACCACTCACTCTCTCTATCACTTTTCACGATTCCCTTTTCCTCCTCCACAACT	chr2	562259197	562259129
102	888	3510936	(a,h,b)	32.199	TGCAGAACAATTTGCCAACATTGGATTAGGTTCAAATCTGATTTTATATCTCAATAAAGCACTTACAGA	chr2	39829223	39829285	Vfaba.Hedin2.R1.2g012080	chr2	39828791	39831215	+
101	1274	3522310	(a,h,b)	33.714	TGCAGATTTCTCTCCGGTGAAGGTTGAAGTGTCATCCAACAGGACTGATGCATCACATCCCTACAAGTT	chr2	339160383	339160451	Vfaba.Hedin2.R1.2g057560	chr2	339159462	339160733	-
100	1429	3525745	(a,h,b)	33.754	TGCAGCTTTCTCGTCTTTTATCTTTGACACACGGAACATAGCCAAATTGGTATCCCCTAACATTGATAA	chr2	562254753	562254821	Vfaba.Hedin2.R1.2g096040	chr2	562254693	562255877	-
99	4789	13909843	(a,h,b)	34.365	TGCAGTGGTAAGGGATTTTCTGTGTCATGGGTTTAC	chr2	339050160	339050194
98	6259	13905208	(b,d)	34.553	TGCAGTTACTGTGTTTCAAGAACAAACTCTTTTTTTCACGCGCGTTTGAGCAAAAAAAAATCCCCATAG
97	2507	13863183	(a,c)	35.497	TGCAGAAAAGAAGGACATCATCTGCAAATGTAAGGTTGGTGAAGCCAATTTTTTCACATTTGGCATGAA	chr4	824850613	824850545
96	364	13865263	(a,h,b)	35.709	TGCAGTAGTTGGAGGCTCGTTTGCATACGTAATTCCAGTGGCTTATATTATAGGTGACTCCTCTTTGCA	chr2	571929553	571929621	Vfaba.Hedin2.R1.2g098080	chr2	571927710	571932241	+
95	6447	3524810	(b,d)	37.419	TGCAGGGTAATCTCAACCGTTGGATTTTTATGATTGTTTTTATTTACATATTGAACTTTAC	chr2	576880173	576880114
94	253	3530894	(a,h,b)	38.944	TGCAGTCGAAAAATTAGCAGTCAACCTATCCAGACTGTTCGATCTAGATATACGACTCCGCGTTCCAAA	chr2	108214620	108214552
93	1945	3526451	(a,c)	39.032	TGCAGTTTAGCACCCCCCTAACTCTTTCTAATTTCTTTGGTTTTAC
92	10638	3531919	(a,h,b)	40.372	TGCAGTATGCTCATTGCTGCAACAGTGTTCTATCAGGCTGCCTCAATACCCAAAATATTTTAC	chr2	540832236	540832297
91	5065	3511765	(a,h,b)	40.68	TGCAGCCTGCACCTGCAACATAGCAAAGGAAGCTTTGGGGATGTATTTATGACCAAAGATACTTTCCTT	chr2	93613638	93613570
90	6722	13912269	(b,d)	42.049	TGCAGCCTACAGAACTTTGATCTGCCAATACCAACAACAACAAAAAAGAGACGCAACACACCTTAGATG
89	193	3517525	(a,h,b)	42.513	TGCAGACACTAGTATTAGGACATATACCATAGAAGGTGAAATCTAGAAACCAAGATTGATGTGGGAGGA	chr2	284528917	284528985
88	28	13909019	(a,h,b)	44.857	TGCAGGTAACAATTAGCTAGAAACATCATTCCTGTATGGAATCAAATGGAAGATATGTAGCAAAAAGGT	chr2	560502622	560502554
87	1340	3523465	(a,h,b)	45.489	TGCAGTCCATCATTGACAACACAGATTATGGAATCAGTCCCTTTTAC	chr2	104959682	104959637
86	3038	3510218	(a,c)	47.345	TGCAGTAATTGTGGTTGCTGCATGCACATTACAGTTATTACAACGTAAATTTTGATTGAGAAGAGTTTG	chr2	306193802	306193870
85	1167	3520293	(a,h,b)	47.347	TGCAGAGCCATTTCAAATGAGTTCTTCAAGTCATTCTGCTTATTCTCAATTCCTTTTAC	chr2	622582373	622582430
84	3264	3528696	(a,c)	48.423	TGCAGCATAGTGTAGAAATATGCAAATTCTGTTGCACACTAAATTTGTTAC	chr2	94462693	94462647
83	5137	3515922	(a,h,b)	49.443	TGCAGCAGAAAAACAATATTATTCCTCCTTATTTGTAATAAGGGAAACGTAGACAGTATAATGTACTTT	chr2	292107227	292107159
82	5374	3521595	(a,h,b)	49.716	TGCAGGTAAGAACTGTTATCATAAAATAAAATATATGCTATGTAAGAACTACTATGATATTAC	chr2	637013702	637013763
81	5510	3524036	(a,h,b)	51.673	TGCAGCTTGATAAGCGGGACTGAGATCAAGACAATGGAAATTAC	chr2	646281351	646281393
80	1264	3522188	(a,h,b)	52.003	TGCAGTCTTTTAGACTCTGTTTGCTGGATTGAGTACTTAC	contig_6005	1010	972
79	5776	3532147	(b,d)	55.504	TGCAGACACTAGTATTAGGACATATACCATAGAAGGTGAAATCTAGAAATTAC	chr2	284528917	284528965
78	13	13904448	(a,h,b)	55.831	TGCAGAGTTGAATAACCAAGTGGCAATAGCGGTGGTGAAACTGATGAACCTGGTGGGAAGAAATTGGTC	chr2	650957004	650956941
77	2098	3528748	(a,c)	57.968	TGCAGAAAGACAAACTTCTCGAATGCGAATTGAATATCTTAC
76	898	3511260	(a,h,b)	60.128	TGCAGTAACAGTGATGACCTATTTTCAACTCCTCTTTGGATCATGTACTGTAATGGAAGAAAAGTTGGG	chr2	671236982	671237050	Vfaba.Hedin2.R1.2g115680	chr2	671236571	671237299	+
75	550	13905922	(a,h,b)	61.028	TGCAGCGTTTGAAATGTCTGGTGCAGTGAATTTTCTTTGCAGAACTGAAGCACAGTTTTAC	chr2	246845636	246845695	Vfaba.Hedin2.R1.2g042520	chr2	246837429	246845820	-
74	5000	3509336	(a,h,b)	61.772	TGCAGTCCTTTCTTATCTGTCTAATATGATTATGCCTCCATTATTATTTGTTGATGCGTTCAAATTCAT	chr2	679721889	679721821
73	5055	3511341	(a,h,b)	61.956	TGCAGAATTCAATCATCCTGAACTTACTATCCCGAAAGTTTAC	chr2	246839109	246839068
72	5058	3511436	(a,h,b)	63.936	TGCAGAAGTGAATATACCCTCTTCAGGTATACGTTGCTCCCCTAATGCTTCCAAGTTATCCCTCGAACT
71	1629	3520347	(a,c)	65.28	TGCAGCCCCTTTTTTCACTCTCCCCATCCCATCATATTAGTGTACATACAATACACTCTCACATACATT	chr2	685490346	685490279
70	4420	3518754	(a,h,b)	66.07	TGCAGGAAAAACAAACCTTGATAACCAATAAACCAGAAAAGCTTCATGTTCCACTATACTTTCACTCTC	chr2	230553625	230553557	Vfaba.Hedin2.R1.2g040560	chr2	230552987	230554660	+
69	6336	3513685	(b,d)	68.372	TGCAGCAATGTTATATCCATAAGGCCACACTTATCACCTTAGAAGCTGGAACTGCTCCTCATTACCCAT	chr2	242805660	242805592
68	2408	3515866	(a,c)	68.705	TGCAGTTTATACCCCTCCATTTGTTTTGTTTTTTTAGTTTTAC
67	5672	3530551	(a,h,b)	70.321	TGCAGTTATGATATATACAAAATAGAATCTGCACAACAGATTCTTTGCTGATCTTCAACATAATGAAAG	contig_5610	22079	22147
66	10710	3511756	(a,h,b)	71.576	TGCAGTTGGAAATTATAGCAGCATTCATGCAGTCAATGAGAAATCTGCCATCAAAATGTTGTTCTAGCC
65	4841	13911259	(a,h,b)	72.052	TGCAGTCAAGTCATGTTCACAACCTCTACTTTATGGAACTCAAACCACATTAC	chr2	711057390	711057441	Vfaba.Hedin2.R1.2g121200	chr2	711051676	711059792	+
64	6381	13905269	(b,d)	72.911	TGCAGGCCTAACATTCCAAATAGTAAGAACATGAAAAAAACAGTACACCACAATTGAAGAGTTTACAGA
63	4702	13908674	(a,h,b)	73.96	TGCAGAATATGGATACAGTTCAAGGATCACAGAAAAGAGCGACGTGTACAGTTACGGTGTCGTGCTTCT	chr2	771264755	771264823	Vfaba.Hedin2.R1.2g127080	chr2	771261587	771265217	+
62	5954	3510909	(b,d)	74.925	TGCAGGTAACATATTTTTGCAATAAATTCGGTAAGTAAAAAGTCAAACACTTAC	chr2	750035406	750035354
61	10742	PG20_1_1	(a,h,b)	76.278
60	32	13909849	(a,h,b)	78.045	TGCAGTTGCCACCATTATTGTTTATATTAC	chr2	824184067	824184039
59	3438	13869050	(a,c)	78.335	TGCAGTAACAGATTCCTCTGTTGAGACATTCTTTAC
58	10547	13912926	(a,h,b)	79.314	TGCAGGCGGAAATCCACTCCAAATCTCTTGTGGAGTTTTATATTTACAAATAGTTGTGGGGCTTCTGTT	chr4	867777226	867777294
57	5706	3531884	(a,h,b)	80.505	TGCAGTCAACAATTTGCCGCTGCCACACAGTCGCAACAATGATGACCGTTGGATTGCAATCAAGCAGTC	chr2	846107142	846107074
56	1350	3523591	(a,h,b)	83.754	TGCAGATTTGATTCCAAGATTTGATGGAAGGGAGGCTTATTGGTGGCTGAGCAATATTTTGGGTTACAG	chr2	828726524	828726589
55	5173	3517608	(a,h,b)	85.126	TGCAGGTATTTATAAGTGAAATCTTCGTTTGATGTTTGATGTTTAC	chr2	830159908	830159864
54	1994	3513038	(a,c)	86.007	TGCAGTAAAATAGAAAATAATGAGACGTAATAAAGAATGACTATTAC
53	4414	3527287	(a,h,b)	87.61	TGCAGTAATTTCATGTGATCAATGCGTGGAGGTCTTACCAAGTTCAATCAAAGTAGCTGACATTACAGA	chr2	904105741	904105677
52	164	3508534	(a,h,b)	89.651	TGCAGTTCTTGAATATCTTGCTGCTGAGGTGAATGAAATTTCATATTCAATCTCAATTTCCCATACCAA
51	5258	3519606	(a,h,b)	92.309	TGCAGTAGGATACACAATTGGTGCTTCCATTAGTATGATGTAAGTCATAAAACTTAC	chr2	922692070	922692015	Vfaba.Hedin2.R1.2g150640	chr2	922690298	922692622	-
50	4390	3524079	(a,h,b)	94.152	TGCAGCCATTGAGCAACAATGGCCTGATGCAGCTCCACAGCCTATTCCAGCAGTTCCTGCTGTCAACTG	chr2	906713523	906713455	Vfaba.Hedin2.R1.2g148040	chr2	906713187	906715332	-
49	3463	13911613	(a,c)	98.514	TGCAGCCCGAAAAGCGATAAAGGCATCGAGAACCAGTAACCAGGGCAAAATACACTGATACAATAGCAG	chr2	911806214	911806281
48	5453	3522891	(a,h,b)	101.57	TGCAGGTATTATATGCAAAGCCAGATTTCAAGTCTTCAAGTATTAC	chr2	929989168	929989212
47	10528	13909721	(a,h,b)	103.144	TGCAGGCTATCTATCAGAACAGCAGCAGCATTAC	chr2	1035244565	1035244597
46	656	13910797	(a,h,b)	105.175	TGCAGGTTCTCAGCAATCCAGAGAGAACACCGATTCACACCTTCTTCTGCAATTATGATTTAC	chr2	970872499	970872438	Vfaba.Hedin2.R1.2g156800	chr2	970871632	970873694	-
45	565	13908621	(a,h,b)	109.774	TGCAGAAACATTGCCATAAATGTTTTTGCATCAGGCATTAGGAAGTGAAGATATCCAATTTTCCACATG	chr2	1000745463	1000745531	Vfaba.Hedin2.R1.2g161000	chr2	1000745493	1000746117	-
44	7150	3513765	(b,d)	111.751	TGCAGTATTACTCAGATGTTAGTACTTGATAACCTATATATCATTTTTCAACCCTTTTAC
43	858	3510041	(a,h,b)	113.774	TGCAGTTTCGTAAATGGTTTGATGATGCACTGGCTGCGAGTTTAC	chr2	1015959565	1015959522	Vfaba.Hedin2.R1.2g162880	chr2	1015956035	1015961745	-
42	6917	3514349	(b,d)	116.345	TGCAGAGTCTTGACCTATCATCTCAACGGCATCAGCAACTTAC
41	1228	3521252	(a,h,b)	119.326	TGCAGCCGCGACTGCGAAAACAGCCGCGATGACCGCAATCAATGTGGTGATATTTGTACCGACACAAAC	chr2	1024607413	1024607481
40	1453	3526745	(a,h,b)	123.404	TGCAGACTGACAAACAGGGAGATAGTATGTATCAAGCTGCCAGTATCTATGTTTAC	chr2	1062625192	1062625138	Vfaba.Hedin2.R1.2g169560	chr2	1062623368	1062625207	+
39	738	13912392	(a,h,b)	125.234	TGCAGAGAGAAACATTACAACCACAACTTAC	chr2	1089677886	1089677915
38	1566	3531856	(a,h,b)	127.511	TGCAGTAGTCATTTGGAGTGTGAAAAACGTTGAATAGAAACAAAGTGTTCTACATATTTTGGTTTACAG	chr2	1099448121	1099448056
37	1023	3516191	(a,h,b)	130.244	TGCAGATCAGCAATTCAATAAAGTATTGGCGAAAGACAAAAGAACATTTTAC	chr2	1133851359	1133851409
36	1251	3521827	(a,h,b)	133.49	TGCAGCAAAGAAAAAGGAGAAGAATCATTATAACCAACAACCTGTGCGGTAAAATAACCTTGGCCTCCT	chr2	1181601705	1181601639
35	5603	3527667	(a,h,b)	135.619	TGCAGCACCCCATATCTCTGAAAAAATGTGTGTCTGTGTTATGTTTGGTTTGTTCATTTTTTCAAATTA	chr2	1188498497	1188498565
34	5879	3518425	(b,d)	139.977	TGCAGAGAGTTTGTTATGCTCGTGCATACTCACCTATTGTAACTAACTTTACTAAACTATCAATAACAG	chr2	1223270484	1223270547
33	328	3521015	(a,h,b)	143.177	TGCAGGCCTTCTTCCCCATCCTGTCACACTTGGTTGAGAAACTTCTTGAGAAATCTGCCTCAAATGACG	chr2	1236138975	1236138907	Vfaba.Hedin2.R1.2g194840	chr2	1236136153	1236141448	+
32	775	13913387	(a,h,b)	147.809	TGCAGTACAGAGAAGGCTTCGGCATCTCTTCTATCTTGACCAAAAGCGTTGATTAC	chr2	1336337328	1336337274	Vfaba.Hedin2.R1.2g210080	chr2	1336335248	1336338649	+
31	1268	3522260	(a,h,b)	148.425	TGCAGACACTTTGCCAAATGTTTATCATCAATGCTGGTCCTGGTTTTAC	chr2	1284202204	1284202251	Vfaba.Hedin2.R1.2g201840	chr2	1284200664	1284204007	+
30	4909	13912731	(a,h,b)	150.673	TGCAGACTCCAGGTCCTGTGCTAGTTTAC	chr2	1251682863	1251682836
29	327	3521546	(a,h,b)	153.25	TGCAGATCTTTCACGTCTATCAGTGGGATGGCAAGTGAAACCAACATTGATCTTGCTTCAGATAGGTAA	chr2	1279033511	1279033443	Vfaba.Hedin2.R1.2g200520	chr2	1279033121	1279036044	-
28	6394	3514126	(b,d)	154.263	TGCAGTTGGAACTATAAAAGCTGGATCTATATAATATTGTTGTCCCAACCATTGAGTCCCCCCAATGGT	chr2	1306764305	1306764373
27	5132	3515633	(a,h,b)	157.423	TGCAGTTGTGGTATACCACTCTGTACCTTTTACATTATTAC	chr2	1301463552	1301463591
26	5793	13890580	(b,d)	158.081	TGCAGAATGGTACGAGGACGGAGAGAAAAGAATCACATGCCAATCTACTCTACATGGTTATATCTAAGA	chr2	1313473406	1313473338
25	684	13911485	(a,h,b)	159.032	TGCAGTGCCGGTGTATGTTAC
24	6152	13905876	(b,d)	161.788	TGCAGCAAATCGTGATTTAGTATTTTGATGTTTAC
23	4488	13866725	(a,h,b)	163.162	TGCAGTGATATTTCTCTTGGCTGTTCTTGTGGTGACTGTCCTTCATCTTCAGTATGCTCTAATTCATCT	chr2	1342178661	1342178593	Vfaba.Hedin2.R1.2g211040	chr2	1342164243	1342181220	-
22	372	13866326	(a,h,b)	167.105	TGCAGAAGATTGTGGTGGTGAGGAGACAAAAACTGAAGGTCATAAAACCATCACTTACTTGATTGATCA	chr2	1394778749	1394778683
21	72	3516403	(a,h,b)	167.198	TGCAGCCGCCATATTTGTGAAGAATATTTGACACAAACTAACAAGGTTACACTACTAGTAAGAAGATGA	chr2	1699344633	1699344701
20	657	13910816	(a,h,b)	170.524	TGCAGTACCCAATAAAATGTGTTATATCAGTAGGAACCAACCTCACATTCACTATCTATTCCAATTTTT	chr2	1399336129	1399336066
19	6040	3518019	(b,d)	173.14	TGCAGAAAGTGCATACTGTATATGCTATCAGTATAGATAAGTGACATTGAATGACTAGTTAGAGCATCA	contig_6331	45516	45448
18	2	13909214	(a,h,b)	174.114	TGCAGTTTTGTTTTAGCCATGTTTCACCATCAACATTCTATCTGTGTTTTCCATTGTTGCCACCAGAAG	chr2	1715981340	1715981272
17	5760	13904564	(b,d)	174.752	TGCAGCAGCAAAATTAGAGAGTTGTGCACAAAATGATGAAAATTGTGTGCATGCTGAACATCATTTTCA	chr2	1480371779	1480371843
16	548	13905901	(a,h,b)	175.302	TGCAGCATGTTTTAGAAAAGCTTTTATTCTTTGTGGTCAAATTTGTAGATTAC	chr2	1484103227	1484103278
15	4687	13905933	(a,h,b)	179.299	TGCAGCTGGCATAATTGGCAGAGGATTAC	chr2	1506214550	1506214523
14	215	3522157	(a,h,b)	179.97	TGCAGGAATTGCTCATCCAATACTCCCTGTAAGAAAGAAGGAAAAAACTATCTATAAACTTTTTTTATT	chr2	1666054061	1666054129	Vfaba.Hedin2.R1.2g266880	chr2	1666053277	1666054274	-
13	1301	3522748	(a,h,b)	182.178	TGCAGTCTCATGCGGAGTGGTAAGCGCAGCCCTTGTTCCATGCCTTACTTATCTTAGGAGTGGTTCTAA	chr2	1469181781	1469181849
12	4552	13867456	(a,h,b)	182.93	TGCAGCAGACTCTTCTATCCATTGAGAAAAAGGAATATCGTATATATGCCAATGCATCAAATAAATTAC	chr2	1698217817	1698217884
11	3201	13869031	(a,c)	184.408	TGCAGGAAGGAGGTATAGAACTGCTTAC
10	2471	13865331	(a,c)	185.597	TGCAGTGCTCGCAGAGGATGTCGTTCAACCGTTGGATTGGAAGGATGTGCATATGTAGCCGCATATATG	chr2	1667104115	1667104183
9	3696	13912903	(a,c)	188.956	TGCAGAATTTTAGTGATACAATCCTGCAAAATTTTCTTGATAGATATTATACTTTGTTCTGGATTACAG
8	983	3514778	(a,h,b)	189.46	TGCAGTTGGATCAACATCTCTGTCACTTATTTCTACTACTGTGTCAATAAGTCTGCGATTAC	chr2	1673398797	1673398857	Vfaba.Hedin2.R1.2g268360	chr2	1673398119	1673406846	-
7	5252	3519521	(a,h,b)	191.403	TGCAGTTGACTTGCCAGAAGTAGCTGCAAAAGCATTAC	chr2	1673400319	1673400355
6	6805	3517266	(b,d)	198.044	TGCAGTGTAATATATGCATATAACACATTTATGCACATAGAAATAAAAGATTGCATTGAAGGACCATAT	chr2	1571041482	1571041414
5	105	13868169	(a,h,b)	201.348	TGCAGTCCGTTTTATTTTCAGTAATTGATATTCTGAAAATTTGATACCATTGCAGAGACAAAAAAAACC	chr2	1566483392	1566483324
4	5402	3521978	(a,h,b)	204.279	TGCAGCCAAGGACCGTAAACTTGAAGTAACTACTTTAGGTTTGGAAGTTTCTAGATAATAAGAAAACTA	chr2	1598552691	1598552759
3	3209	3512238	(a,c)	208.374	TGCAGCAGATTATGAAGAATAACAATATAATCAAACAACCATATAATAGCAGATTATGAGGAATAACAA	chr2	1604569592	1604569660
2	2869	13900710	(a,c)	212.909	TGCAGTAGTATGGAGCTCACAGATGCAATAGATGAATCCTAACATGATAAAGCTAACTATGTAGAGGGA	chr2	1604158104	1604158036
1	3529	3513888	(a,c)	218.235	TGCAGGTGTCAAATTCTGTAACAACCTTTTCTTTTATTACAAATTGGTTAC	chr2	1561508337	1561508288

## Sheet: Table_S3
Atienza et al. Table S3. Genetic map (chrm III) for the BPL-261/Vf-274 RIL population and alignment results to faba bean genome.
Map information for Vf3					DArT Sequence	Alignment vs. Hedin at https://galaxy-web.ipk-gatersleben.de/			Blastn results against the coding loci and complete CDs from Hedin2 annotation (https://projects.au.dk/fabagenome/genomics-data) using BLAST+ (Camacho et al. 2009)
S/n	Nr	Locus	Classification	Position	TrimmedSequence	Chr	Start_in_subject	End_in_subject	Gene	Chr	Start	End	strand
108	688	13911668	(a,h,b)	0	TGCAGGATTTACATGATCTGGGTAGTGGTACCTGTTTCACCAACAATTATCAACCAGCTGTTCAGAATT	chr3	646979340	646979408
107	2159	3532343	(a,c)	5.691	TGCAGATTACGTTTATTTATTAGATACATAAAAAGCTTAGCTTAGACTTATTAC	chr3	625709744	625709796
106	1335	3523378	(a,h,b)	9.711	TGCAGCATGTGCTTCTGGTGCCTGAAAGAGTAAAACCACAAAATAAAATGAGATAAGCCTGACTACCTG	chr3	612368999	612368931
105	2888	13865838	(a,c)	12.538	TGCAGAGTACAGAAATAAATCAAGAAAGATCAGCAAAATTATATAACAATTTTAC	chr3	544986887	544986836
104	10756	mt01149	(a,h,b)	13.797
103	10651	13868341	(a,h,b)	14.69	TGCAGGTTTATATCATATGAGATGAATCACTAAAGATATGCAATTTTAC	chr4	1512504754	1512504707
102	691	13911720	(a,h,b)	15.601	TGCAGTATTCTCAAATGCAATTGCCTTGCAAATGAAATCCTCAGCAACAGTAGCTGCATACACATCACA	chr3	585516396	585516464	Vfaba.Hedin2.R1.3g096000	chr3	585515754	585517544	-
101	2420	3508707	(a,c)	18.21	TGCAGTCGCAGCTGTATCAGCCAAATTTGTTTCCAATTTTTTAC
100	4950	3507191	(a,h,b)	19.372	TGCAGCTGATGAAATACAAACGAAGAGTATCACTGAGTTTAC	chr3	232467494	232467454	Vfaba.Hedin2.R1.3g039880	chr3	232465804	232476612	-
99	40	13910831	(a,h,b)	19.8	TGCAGTCAAGCCTATCTCCCTGTTTCTACATTTGGCCACACATTAGCTTGTCACACATACGTAGAAACA
98	7476	13912302	(b,d)	20.271	TGCAGGTATATAGAAGACGAATGCAAGATTCGGTTACCATTGAGAATGAGAGTGCATGTAAATGTCCTC	chr3	232452717	232452781	Vfaba.Hedin2.R1.3g039840.1	chr3	232451035	232452756
97	4913	13912795	(a,h,b)	21.664	TGCAGTAAATCAAGCATAAAGAGTTTAC	chr3	279552363	279552337
96	4529	13865951	(a,h,b)	22.113	TGCAGGTATTATAGATGCTAATTCTTTATTAC	chr3	280690916	280690946
95	5114	3514407	(a,h,b)	23.3	TGCAGTGAGCTCTCTTGTGCTTACATGCTTTTTTGGAAATCCCCCGCCTTCAGTGGTAATATAAGAAGT	chr3	523592900	523592832
94	5576	3526252	(a,h,b)	24.3	TGCAGCAGCTTATATAATTGTGTTATAAGAACAGTTCAGAATCGAAGTTGTCTCTATTTTATTTACAGA	chr3	255898423	255898359
93	1315	3523035	(a,h,b)	24.646	TGCAGACAGAATTCCAACTTCAACACTCTCTTCTTCAGATCCTGATCAGCACGCCGCTGTTTCTCCAAC	chr3	561812298	561812366	Vfaba.Hedin2.R1.3g092520	chr3	561811746	561814946	-
92	240	3528666	(a,h,b)	27.445	TGCAGTTAGTTCCAATCTCGCCTTCTTCTTCCTTTTCAGTTTGTTATGTTTATTTAC	chr3	288805087	288805142
91	5568	3525975	(a,h,b)	28.101	TGCAGTATCTAGTCGAATGAACTATAGCAGTTTTGTTTTGGAGGTTATAAATCCCGTAAGATATTTACA
90	10745	SECA	(a,h,b)	29.793
89	4800	13910681	(a,h,b)	31.128	TGCAGCCAAGACAAAAGACAACACAGTCATCACGGATAAAGTGAGGAATGTGAATGGGGATGCATCTGA	chr3	572178834	572178766	Vfaba.Hedin2.R1.3g094080	chr3	572174871	572182611	-
88	5265	3519776	(a,h,b)	31.376	TGCAGCTATTGGTTTATCGTGGAATCCACCACCTTGGTCGATTATGAACCTTAC	chr3	292577193	292577141
87	543	13905756	(a,h,b)	31.65	TGCAGAAGGTGCTGTTCTGTTTATATTCTTAC	chr3	793817073	793817103
86	4634	13904440	(a,h,b)	31.881	TGCAGAGGTTGAATCAATCTACATTGGATTGTATTGAAGTTACCAAACACAAGAAGAACAAAAAAACAG	chr3	536119982	536120050
85	1005	3515662	(a,h,b)	33.279	TGCAGAACAGGTTACTGAAGGAATTGATGCTAGAAACATCACTGCAATCATCACAGGTTGGTTAC	chr3	338872883	338872946
84	4482	3514495	(a,h,b)	34.318	TGCAGCCTGTGTTGCACCTGAAGCAAGCCAACGACCTACAATGGGTGAAGTGGTACAGTCACTTACAGA	chr3	600046640	600046704	Vfaba.Hedin2.R1.3g098120	chr3	600043228	600046913	+
83	5471	3523269	(a,h,b)	35.197	TGCAGTATACTAATTGTGAAGCTGAAAATCTGGAAAACCACATATCTGACCATAGACCTATTTTGGTAA	chr3	712070139	712070207
82	5372	3521573	(a,h,b)	36.118	TGCAGCACCTCTATTCAATGTTTTCTCTAACCTTGTCTCAAATAGGGTAGTGTCCCAAAGGAGTAGAAA	chr3	357772053	357772121	Vfaba.Hedin2.R1.3g057160	chr3	357772017	357773782	-
81	5861	3530189	(b,d)	38.266	TGCAGCCATGCGGAACCATGACCATATGGAATTCAGATAGATAACTAGTACCTGCATCTCAGTAGAAAG	chr3	496719951	496720014
80	2331	3524783	(a,c)	39.292	TGCAGATTGCTACAAACATAGTTGTCCTTGAAAGAGCCTGTGAATTTTTCCTTCAACATGCAGCCCAAC	chr3	785345956	785345888
79	803	3507936	(a,h,b)	39.292	TGCAGGGATGATGAAATATGGAAGATTGAGGGACCAAAATAAAATTGTAACGTCACCACATGTTGTATA	chr3	188566102	188566034
78	6569	13891781	(b,d)	40.988	TGCAGTATTAGAATGAACCAACTTGATGGGCATAAAATTGATTTATACAGGTCGGTTCTTTTTTTGTTA
77	462	13869476	(a,h,b)	41.043	TGCAGCCGCTTTTGGGTCGTTCTTGGGTCGCAGAAACGGAGCAGCTTCCCGGCCCGGAGCGGGTTACAG	chr3	854272308	854272243
76	3271	13905476	(a,c)	41.563	TGCAGCTTTCAACACGCTCCTACATGAATTTCATTTTCTCCTCTCGATGAAGCTCCTCTAATCGACGCT	chr3	194463785	194463718
75	7808	3506812	(b,d)	42.531	TGCAGGGCCTGCAAGAACAATGCAAAACAAAGGAACAATGAAATTATGTACTCTTGGAGCGGATATAGA
74	3212	3516206	(a,c)	45.159	TGCAGAAAATGTTATTCCAATTCTACATCCAAAGAAAATGCCATCTCCTGCACAAAAATTGTTGTTGTG
73	6532	13909425	(b,d)	45.595	TGCAGTGGTAATACCACTCACCACCACACACAACATACTCCTCTGTTTCACACTTATTGAGTAGTTACA
72	7934	3511955	(b,d)	47.495	TGCAGTGAACTCACTCGTCCACACAGCCGAAACAAGTTCTGGGGTTCAGGTACCACTGAGACAAGCAGT	chr3	893261105	893261173
71	3039	3511329	(a,c)	47.513	TGCAGTACCAATTTTAGGGAGAGAATCTTCTGAAAGCGGCGTCGTTTGTGGATATGAAATTCCAGCAAA	chr3	139669166	139669098	Vfaba.Hedin2.R1.3g028680.1	chr3	139668746	139690211
70	2409	3524901	(a,c)	47.854	TGCAGTCAGAGTTGATTGAAGCGATGTCGTTGGAGATTGCCTCTCTTTTTCTTGTATTATTCTTTCTGC	chr3	428091149	428091217	Vfaba.Hedin2.R1.3g068360.1	chr3	428090889	428091460
69	4562	13867764	(a,h,b)	47.973	TGCAGATCCTCCCGAAGAGGGTTAC	chr3	709490863	709490840
68	7622	13906471	(b,d)	49.479	TGCAGTAGAGAGAAAATGATCGCTCATGTTAC
67	322	13909657	(a,h,b)	49.576	TGCAGCCAAGCTTGCATCTGGTGATATTGATGTGACAATGAATCTTGACGATCCTTTAC	chr3	174885874	174885817
66	3644	3513446	(a,c)	49.931	TGCAGTTATAAAGACAGAGAAAATTTTTCTGTCAGAAACTATATGTGTCTAGTGCTGGTGAAGAGAAAA
65	5727	3513123	(b,d)	51.685	TGCAGGACTTTTATTCGGACTGATAATGCTGAGATAAGTAGGAAGAGCCTTGTGGCCTGGACCAAGGTT
64	1320	3523092	(a,h,b)	52.142	TGCAGGACGAATCAGGCAGGCGTGACCTGGCAGCTCATAGGTTGCCTGATCCGACCCATCAAGCCTAGG	chr3	106899980	106900048
63	5354	3521291	(a,h,b)	52.211	TGCAGCCTAATGGCCATGATCACGGAACAGAAGCTAATATGAAATCCATGCTTGCTGCGTCAATGGATC	chr3	680642552	680642484	Vfaba.Hedin2.R1.3g108760	chr3	680637963	680647715	-
62	264	3519191	(a,h,b)	54.31	TGCAGGAATTGCACCGAACATCAACACTATCCTCCAAACATAATCAGCTTGTGGAACTGTGGACAGAAT	chr3	436792977	436792909	Vfaba.Hedin2.R1.3g069600	chr3	436792300	436793835	+
61	964	3514154	(a,h,b)	54.382	TGCAGGTAACTCATTTCCAGTTTCAACCATACTAGAGCTAATAATTTCTTTGAGCTTATCCCTCTTTAT	chr3	979598345	979598277	Vfaba.Hedin2.R1.3g139880	chr3	979597970	979598792	+
60	10746	mt012_03_1	(a,h,b)	55.267
59	388	13867027	(a,h,b)	56.507	TGCAGCAGAAAATAAAAAGTATACTTTTAC	chr3	931755872	931755844
58	354	13864130	(a,h,b)	57.72	TGCAGAACGCATGCTCCGAAAGGTAACCAACTTCTCTCTCTCAATCCCCAACCCTAATTCCAACAAACC	contig_4581	5195	5127
57	6349	13909306	(b,d)	59.574	TGCAGTTCCAGGGAAATTGAACGGAGCCAGAACTTTGCTTACCTATTTCAAAGAAATGGAAGCCTTCTA	chr3	864337354	864337422
56	1257	3521888	(a,h,b)	59.773	TGCAGAGGCAGATTCCTTGGTGGATTGAACCCATTCTTCTGCCTTAGCCTAACCATATTTAC	chr3	57493499	57493559	Vfaba.Hedin2.R1.3g016480	chr3	57493117	57493702	-
55	6237	3527468	(b,d)	59.994	TGCAGGTGATCCATCTCCAAGAAAAAGTGTCTTGCACACAAATCAAAGTAAAATAAATTATTAC
54	233	3526948	(a,h,b)	60.471	TGCAGAAATTTATACTCAAATAAGCATTCTATAAACAACAAAAATAATCGTTCAAAATCTTAC	chr3	438640750	438640689
53	4571	13868033	(a,h,b)	60.867	TGCAGAACCACATCCGGGAAAACAACCATCGTTTCCTTACAGATCTCCGACAACTTTATGGGACGTGGC	chr3	949913643	949913575	Vfaba.Hedin2.R1.3g136360	chr3	949913220	949913717	-
52	791	3507122	(a,h,b)	62.304	TGCAGAAGGAACACAAGAAATTCCTGGACTACTCAAAATTATTTTTGCTCCTAATCTGTATACGAGAAC	chr3	978565168	978565100
51	5430	3522534	(a,h,b)	62.904	TGCAGTTTGGGCGTGATAGAGTCAAAGTTTATACAATTGGTAAAATGAAAATTTATACATATTAC	chr3	69980372	69980435
50	4470	3522696	(a,h,b)	63.279	TGCAGAAAACACAGTGCAGTTTTGACAGATTTTGGTGGTGTTGGTGATGGAAAAACCTCTAATACAAAG	chr3	925911273	925911205	Vfaba.Hedin2.R1.3g132600	chr3	925909679	925911509	-
49	234	3527145	(a,h,b)	63.279	TGCAGCATTCACTTCTCCGTCTGCTTATCAACACCACCAATCCCATTCTGCTATCTCACTGAACCACCA	chr3	451730211	451730279
48	703	13911904	(a,h,b)	64.485	TGCAGATTTCATCTTTGCCTCCAACTCTCTACTGTAATAACTTAC	contig_6680	38201	38158
47	5237	3519325	(a,h,b)	65.297	TGCAGGGTTGACAATTCCCCTCAAAATAATAAGTGATTAC	contig_4116	41712	41750
46	260	3519103	(a,h,b)	65.345	TGCAGGTAAGTTCTTTGTTATCCTCTCTTACGTTCTCTGTAATGAAGATCTCAGTCAAGGATGCTTCTG	chr3	30117834	30117902	Vfaba.Hedin2.R1.3g012320	chr3	30114243	30120465	+
45	179	3512339	(a,h,b)	65.494	TGCAGCACCATGTACTCAATTTACACCTCCTGAAACTTCATTTTTTTATTTGTTTCAATATTTTTTTTT	chr3	453070381	453070447
44	681	13911294	(a,h,b)	66.163	TGCAGTTGATGTAGGAGACAAATCACTTAC
43	2330	3521653	(a,c)	66.467	TGCAGCAGCCCGTCAACTTACATCACTTGCAATCACAACCTATGCCATATACCAGGGCCAGGCCAGTTT	chr3	16840462	16840394
42	1306	3522839	(a,h,b)	67.77	TGCAGAGATAAAAATCAAATTCTGTCGGATGACAAATTTTGGTGTCCACAACAGTCCCTGAAAGACAAA	chr1	1959666628	1959666560	Vfaba.Hedin2.R1.1g252080	chr1L	385134630	385140068	+
41	5870	13913018	(b,d)	69.406	TGCAGATCTTGGTTTTGTGCTTTAC
40	4580	13868357	(a,h,b)	69.805	TGCAGTCCGTCTAAACTTGGCATTATCATCAAGGACTTCATTTAC	chr3	1017370404	1017370361	Vfaba.Hedin2.R1.3g145680	chr3	1017369897	1017370724	+
39	3626	13866098	(a,c)	70.837	TGCAGCGGATGTTTGTGTTTTATGTACCAAACCTTCTTAGCTTGCTTTTTCATCTTAC	chr3	384591713	384591769
38	6048	13891238	(b,d)	71.017	TGCAGAATAGAATAAGATTATTTAGTTCACTGCTATACATTATAAGAACGTGTAGGTTTGCTTCATTTA
37	10744	PG8_1_1a	(a,h,b)	72.106		Chr
36	5317	3520662	(a,h,b)	72.246	TGCAGATAGGGTATAGATAGATTAGGTCTGAAGATACACTTCAATATCTTTTAC	chr3	1011772115	1011772167
35	5342	3521134	(a,h,b)	74.399	TGCAGCCAAATTTTGGTGTGAATCTCCCCCTTGCATACACACCGAGGCGAACTTTCTTTCCCCCATGTC	chr3	1049038653	1049038585	Vfaba.Hedin2.R1.3g150800	chr3	1049038577	1049039869	-
34	7142	13904785	(b,d)	75.387	TGCAGGCACAGTCTTGGCCTTTTATGTAAGAACCGTTTGTTTTATTTTCTATCTTCAATTTAC	chr3	1042171082	1042171143
33	4394	13864921	(a,h,b)	76.66	TGCAGCAGACTATGTTCAAGGAGTACATACATTGTCCCAATTTGCTGATTATTTGGTAAACTTTCTTTT	chr3	19281315	19281247	Vfaba.Hedin2.R1.3g008600	chr3	19277794	19288292	-
32	7772	13912678	(b,d)	78.392	TGCAGTCGAGAGTGAGAAAAATGGAAAATCTACCTTGAAATGAATTTGAGGATTCTTGAGCTCAAATAA	chr3	991028101	991028033
31	4630	13904376	(a,h,b)	79.64	TGCAGACATTATTCAATTCTATTTCCCCACATAATCTGTTGTTGCATTGGAACTGCTCCATCATAACAA	chr3	1089861225	1089861293
30	6529	3531749	(b,d)	81.787	TGCAGACGAAAACAGAGGTTGATTTGGAAGTAGTGTAAATTGCAATTTGGAAGAGGGAACTGAGATAGA
29	10588	3516537	(a,h,b)	84.7	TGCAGTGGACTCATGCGTGTGGGTTTTGTGCAGCAGGTCTCTAATATATTTGGACGGTGATAACAGTAG	chr3	1146256185	1146256117
28	4399	3522267	(a,h,b)	89.233	TGCAGCTGCTAACTGTGAGTAAATCTCTGGGGTCACCCTGCCAACTGTAGTGCATATACCCAATTCAGA	chr3	1098880323	1098880255	Vfaba.Hedin2.R1.3g158880	chr3	1098877190	1098880650	+
27	4708	13908719	(a,h,b)	91.192	TGCAGACTAGCAACGAATTTCCGCTTGAAAAAATCTTGAACGATGCTGCCATGGAAGACAAAACTGTTA	chr3	1184394279	1184394211	Vfaba.Hedin2.R1.3g171120	chr3	1184392440	1184395618	-
26	696	13911757	(a,h,b)	93.877	TGCAGTTCACATAGTTGCTTAGTCAGTTAGTGTCCAGAAGTTTGCTAGAATAACAAAAATGTAAAATGT	chr3	1215636669	1215636601
25	2437	13869333	(a,c)	94.841	TGCAGAACATAATCGAAGCAGTCTCTATACTTCAGTTTACGTTTTAC
24	4871	13911930	(a,h,b)	98.268	TGCAGCATAAAGTCCTAAATTTCGAAGAGCCCAAAAATTTAC	chr3	1242829876	1242829836
23	5063	3511692	(a,h,b)	102.369	TGCAGCGTAAATAAACCAACAGCTCATTCAACTGCAAAGAATAATTAC	chr3	1266215833	1266215787
22	5691	3531419	(a,h,b)	104.656	TGCAGAAGCACCAGTGATATATCTAAGCCTTTGTATTGGGTTTTTTCTTGCCTTTTAC	chr3	1303685475	1303685531
21	42	13910906	(a,h,b)	108.682	TGCAGTTTTCGTTTGCCATTAGATAATAACATCAATGAATGAAATGATAAATTGCAGTATAAAACAGCA	chr3	1309265225	1309265157
20	749	13912721	(a,h,b)	111.988	TGCAGAATGAATTACAATGTTTTTGTTTAC
19	10755	ATCP	(a,h,b)	115.31
18	7586	3512839	(b,d)	117.097	TGCAGAATAAAATTGTTTCAAAGTATTCCTCCAAGAAACTCACAAGCTTGCTTCATTCGCTCCACAAAT	chr3	1480530809	1480530877
17	268	3522754	(a,h,b)	121.073	TGCAGACGCATACGTGTAAACAGTGAATATGTGATTTGACCATACAGTCAGAACCTCAATTACTTTTAC	chr3	1365736577	1365736645
16	1090	3518978	(a,h,b)	125.975	TGCAGTAACAAAAGGTAACCAAAATATTATATTTGAGCGTGTACCATATCAGGGACCAAACTAACCAAA	chr3	1422335817	1422335885
15	443	13868837	(a,h,b)	130.026	TGCAGCCAAATACTGAAGCAAAATAGAAAAATGACTCTAAATTAGAATGTAATATTTTTAC	contig_4931	273180	273121
14	2358	13864716	(a,c)	132.104	TGCAGAATAATAACCATGGTTGTATCATCGTCTTTTCCTTTCTAAATCGAGGGAAAAGCATAACATCTT	chr3	1468622650	1468622582
13	2084	13890919	(a,c)	136.923	TGCAGAAGAAAAAATTTAGATACACGCAAACATAACACCTAATTTTATAAACAATTAC
12	98	13866879	(a,h,b)	139.585	TGCAGATCAAATGAGGCAAAAACCAGAATATGCACTCAGTTAGCCATTTGTTCAAGGTCAGAATATAAC	chr3	1477520097	1477520165
11	3616	13891645	(a,c)	143.157	TGCAGCAGGAATGTCTTTTTTTTTTGTATAGATGAAGTTAC
10	5984	3509040	(b,d)	147.572	TGCAGAATATTCAAGGATTTATGTGGGATGAAGATAAAGTTAC
9	7499	13891362	(b,d)	153.452	TGCAGTTAGTCAAGAGTAGAGTGAGAAGGGGGTGTAACTTCAAAAGGAAAACTTCACTTCTAGTTAGCA	contig_2875	306381	306449
8	171	3510647	(a,h,b)	156.886	TGCAGTTGTACTTGTATTATTTGGAAATCTATCCTAGATTGATTGACAGTTAGGCATGAACCGGAAAAT
7	38	13910693	(a,h,b)	160.258	TGCAGCCCCTTAGAGAAGGTTGATGATGGGTAATATTGGTAGACCTAGAGCTAGATTCCTGCTTTGGAT	chr3	1534869611	1534869543
6	4776	13909660	(a,h,b)	168.24	TGCAGCCAATCTGTATTTTCGTAAAAGAGTTATTAC	chr3	1578704983	1578705017
5	3077	13912837	(a,c)	170.077	TGCAGAGTAGTACAACGTTTTGGAACAACAACAATAATAGCATTCTGGAATTTTAC	chr3	1603248213	1603248159
4	10623	3526065	(a,h,b)	178.623	TGCAGACCGTAAGCAACGTTTTCCTTATCTCTCTGCAAATTTACTGGCAGCCAATACTAATGCCAATGA	chr3	1609401429	1609401361
3	1294	3522662	(a,h,b)	185.139	TGCAGACGGTGAACACACTCTTAGAACAAGAGTAAAGCAGGATTCCTCTTTGAATGCTGTTGAGGACTC	chr3	1610541709	1610541641
2	7830	13890962	(b,d)	189.319	TGCAGAGCTTGAAACTCAAGTACCTCAAGTTAGGTTATCCTTACTTAC
1	1798	3506901	(a,c)	197.427	TGCAGCAACCATTGATAGGTTCTCACTCAAAAACACATATACTACATCCAAGCATCTTTGTGGCATATC	chr3	1632864409	1632864477	Vfaba.Hedin2.R1.3g238760.1	chr3	1632864217	1632864736

## Sheet: Table_S4
Atienza et al. Table S4. Genetic map (chrm IV) for the BPL-261/Vf-274 RIL population and alignment results to faba bean genome.
Map information for Vf4					DArT Sequence	Alignment vs. Hedin at https://galaxy-web.ipk-gatersleben.de/			Blastn results against the coding loci and complete CDs from Hedin2 annotation (https://projects.au.dk/fabagenome/genomics-data) using BLAST+ (Camacho et al. 2009)
S/n	Nr	Locus	Classification	Position	TrimmedSequence	Chr	Start_in_subject	End_in_subject	Gene	Chr	Start	End	strand
104	6910	3506777	(b,d)	0	TGCAGACCGACCTTGGTTACACTTTGTTTGCAACAGAGAGGCCTGGTTGCTTGAGTTCTTATTGGAACT	chr4	359550619	359550683
103	7398	13891338	(b,d)	2.047	TGCAGGTTGCTATGGACTAATACGGACCAAATAGACATTTGAGAAAAAAAGTATATTATCGAACGTATG	chr4	346995160	346995093
102	7593	13891383	(b,d)	4.372	TGCAGAAGCTCAGTCCTAGCTTTAC
101	102	13867628	(a,h,b)	6.21	TGCAGTGGTTTGATGATACTTAGCCTCTAGTGTGTATCAATAAGTATCCCGGAGTGGTTTGAGATGATA	chr4	908977326	908977394
100	174	3511385	(a,h,b)	9.252	TGCAGAAGGTAGAGCAGAGAACAGAAACACGTGAGTTGTTGTTGGCAATGTCATATCATGGGTACTAAA
99	7685	13911217	(b,d)	9.914	TGCAGGGGACTTGACTCAGGTGCAAGTTGTTGAAGAAATTAC
98	52	13912222	(a,h,b)	10.23	TGCAGAATTTCAAAAATAATGTGATTGACTTTACTAAAATTTATGTTCATGAAAATATACGAGTAGAGG	chr4	842989857	842989925
97	10550	13913022	(a,h,b)	11.37	TGCAGGTTAGTTTTTGACAGTTAGTTATGGTTGTTAC	chr3	664356145	664356113
96	2514	3512795	(a,c)	11.865	TGCAGCCGTGAGCTTTCAACATCAAACATGAAAAACAAGTAAACAAAGATGGTGGGGCAATAAGTTCTG	chr4	787650055	787650122
95	5467	3523198	(a,h,b)	12.309	TGCAGTACAAGTAAAAATTCAGAAATTTTTCTGCCAAAGATGCTCTTATTATTCTTCTTTCGTTTTGTT
94	5629	3528792	(a,h,b)	12.919	TGCAGCTCTTGCTGCCTCGGCAGCCTTAGTTGCAGTGACCGCTGCTTTTCTCGAAGCCTCCGCGACCTC	chr4	717527437	717527369	Vfaba.Hedin2.R1.4g108480	chr4	717527123	717528268	+
93	5648	3529580	(a,h,b)	13.608	TGCAGTGTTGTGACTCATCCGAGGAGTGTAATACTCGAAAGAGCTTAC	chr4	695711865	695711911
92	5854	3530346	(b,d)	13.848	TGCAGCTCAAATACTTTTCAAAATTGAGCATACCGATGTTCCACTTTCTTACTATACCGGAATTCTTGG	chr4	470963953	470964018	Vfaba.Hedin2.R1.4g078040.1	chr4	470963405	470964842
91	7583	13911766	(b,d)	14.209	TGCAGTTTATTAGATCTTTAGCAGCATTAGTTTGGGCCTTGTCCAATAGTAGATAAGTGCCGGCCCAGT	chr4	220628124	220628192
90	5116	3514459	(a,h,b)	14.512	TGCAGAATCAAAGTGCATAGTAGTTAGTAGAATGGGATAACAAATCTCCTTAC	chr4	472919256	472919205
89	4986	3508885	(a,h,b)	15.077	TGCAGCTTGAAAATGCCAGTAGCGAGTATCATGATGGTAGACTACAGCTTGATTGCTTAC	chr4	622257106	622257048
88	859	3510059	(a,h,b)	16.223	TGCAGTTTCCTTATGTAGTACAAATCTTCTTCAAACAAATAAATATGGTATAATTTAC	chr4	529715672	529715616
87	1323	3523125	(a,h,b)	17.316	TGCAGGTCCTAGAATCTCATCTAACTGAAATTTTGTTAC	chr4	601398475	601398512	Vfaba.Hedin2.R1.4g099440	chr4	601397560	601398618	-
86	10653	13868520	(a,h,b)	17.686	TGCAGGTGGCTTCTACCATCTTGATAAATTTTTTAGGGACAGGAATGCATTGCATCAAGAAGTTACAGA
85	6804	3514269	(b,d)	18.161	TGCAGTATGCTGTTGGGTAAAAAAAATATTGAAAAATGTGAAATGAATTTGGATTTGTTAC	chr4	767481452	767481511
84	794	3507542	(a,h,b)	18.651	TGCAGATACATCAGTAGACAAAATTTGAAGTAAATTCTGGACTATTAGATAAGAAGTAAATTCAAGCAT	chr1	1526943298	1526943234	Vfaba.Hedin2.R1.1g200640	chr1S	1526943203	1526945474	+
83	5158	3517077	(a,h,b)	19.179	TGCAGCCGAGCCCACCTACTGTCCAAAGGTAGCTTGGATCTTAC	chr4	782518470	782518512
82	5491	3523611	(a,h,b)	19.971	TGCAGGCTAAAAGAGATATTGATACTGCTAAATGGTGTTTCAGTTGGGATGAAGATTCAATTCTATTAC	chr4	511086572	511086504	Vfaba.Hedin2.R1.4g085560	chr4	511085957	511086765	-
81	5124	3514984	(a,h,b)	20.363	TGCAGAAATGGAAGTGTATACTCGTTCAAACTAGTGAGAACCAGCTCATAAACTTGTTCCCGTTTCTTG	chr4	197141100	197141032	Vfaba.Hedin2.R1.4g035320	chr4	197140567	197146059	-
80	5441	3522691	(a,h,b)	20.472	TGCAGTCTAATAATACAAACCAATCTAAACAATTTCAATCTTTCATAATACAAGTAAATTAGAATATTA	chr4	782410759	782410827
79	1032	3516852	(a,h,b)	21.092	TGCAGATATCTTCGACACAATTTCATTGACTTTCGCCAATGACTCTTTGGCCTCTTCATCCCGCAAAAG	chr4	694533439	694533507	Vfaba.Hedin2.R1.4g105000	chr4	694531345	694534551	-
78	629	13909800	(a,h,b)	21.961	TGCAGTATATTAGTTTGGCATAATAAAAGTTCACATGAGGCATATGATTGAGGATTTAC	chr4	604147711	604147768
77	3181	13912996	(a,c)	22.031	TGCAGTCTTAGTACCAACAGTAACCGTGTATTGAACAATCTATTTAC
76	1395	3524500	(a,h,b)	22.416	TGCAGAAAGAGGCTTTGTTAGAGCATCTACCCACTGATCCTGGGCAGGCACATGAACAACTGTTACAGA	chr4	804848737	804848673
75	4865	13911908	(a,h,b)	23.326	TGCAGCAAAGACCTACTAGATTTTCTTTCGTAAGACAACTTAC	chr4	894389586	894389545
74	10501	13866605	(a,h,b)	23.58	TGCAGGATTTTGAATGCCCGGGTTGGTGCACCTACCCGCACTCCACTAGAATGCAGAACATGTGACCTA	chr4	215033323	215033391	Vfaba.Hedin2.R1.4g038120	chr4	215032989	215034765	+
73	3654	13909136	(a,c)	24.267	TGCAGTGGAAACAAAAGGCACTGTATTCTTTGCAATGATATGCAAACTTCCTAAAGTATTATCTCAACA	chr4	486909168	486909236
72	378	13866652	(a,h,b)	25.272	TGCAGGTGATAAGAGTGGTGGGGTGAGTTTAGTAGCACCTGGGTTTGGATATTACTTTGGGTTTGCTTT	chr4	446141749	446141817	Vfaba.Hedin2.R1.4g074120	chr4	446141108	446141848	+
71	20	13905341	(a,h,b)	25.336	TGCAGTGAGTTCATGGAGCTCTTGCTAACAATAACATTTGGTATGAGATTGAGACACCGGTGTAAAAAA
69	2680	13890605	(a,c)	26.152	TGCAGAGACAGAACCAACAACATTCTCAAAGGTAGTCAAAGATGAAAGATGGCGCTCTACCATGCAGCG
68	10525	13908778	(a,h,b)	27.002	TGCAGATGCTCTTACTCTTTCTCTCTCTATACTCTCTCTCTCTCTCTCCGTATACATGTGTGTGATATG
67	4757	13909480	(a,h,b)	27.659	TGCAGACAAAGTGCTTCGTTTTCGATTTCTGATTGGTTACTTAC	chr4	187266071	187266114
66	4721	13908818	(a,h,b)	28.019	TGCAGCAAGTGCTGATGCTGCCACATGTAGGACTTTCTTACCTAAAAATCTTTTCCTTGTTACTTCATT	chr4	434525333	434525401
65	12	13904303	(a,h,b)	30.088	TGCAGAAGATAATTGAAGGCAAATTTCCGAGCCTTAGTTTTCCATCCTACTTGAATGCATGTATACTAA	contig_6192	340224	340286
64	1003	3515556	(a,h,b)	30.737	TGCAGTTTGTTCGAACCGGCGACACCGTCTTCACAAGAAGAATCATCACCTTTCTCCAGCAAATGGAAA	contig_5668	71601	71669	Vfaba.Hedin2.R1.Ung045680	contig_5668	71442	72215	+
63	71	3516102	(a,h,b)	31.283	TGCAGTAGCTGGTGTTTCTAGTAGTATCATTTTGCTGCTAAAGTTGTTGTTTGGTTTCAGATTCTTCAA	chr4	972080377	972080309	Vfaba.Hedin2.R1.4g141120	chr4	972244369	972244707	-
62	5294	3520277	(a,h,b)	32.222	TGCAGAAATGGTTTCTGCAACTTTAGTCTTATGTATGAAAAGCCATTGAAGGGTTGAATGGTGTGTGTG	chr4	226316848	226316916
61	10635	3530865	(a,h,b)	32.556	TGCAGTCGCAAAGGCCCTGCCTTTTCTGGTAATAGCACTTGGTTCAATGATGTTAGTGATATCATATCC	chr4	117413060	117413128
60	5722	13891132	(b,d)	34.149	TGCAGGTTTGGTTCCAGAGGTGTTCATTGTAGTTGGATTGGTGTTAC
59	2671	3514538	(a,c)	35.07	TGCAGCAGACACAATAATCAAACCAACAGTGCTCGTTTGGTGTGCACTCATGTACAACACAATTACAGA
58	4619	13904271	(a,h,b)	36.199	TGCAGAAACTTCAGTGCCAGATGATTTTGTACTGTGAATCACTGATGCAAACTGTCAAAAATAGATATT	chr4	281796512	281796580
57	2325	3509087	(a,c)	36.661	TGCAGGCAGGTTTATGTACACATTCATATTATTTTTCTTTTAC
56	4885	13912035	(a,h,b)	37.862	TGCAGTGCACCGGCGTAGAACAGACAAACCCAGAATGAGAGTGATGTTGTTAC	chr4	6026703	6026652
55	936	3513020	(a,h,b)	38.377	TGCAGCATAGAACTCATCTTTTCGCTGAAATAAATTATAGTATGAGATAAACAAGAGAGTTAC	chr4	256368372	256368311
54	2995	13867637	(a,c)	40.249	TGCAGTTCAATTGTTCAATTTCAATGCCCTGCATCATTGTTGTGCAACCCTTGATCCTCCTTCGTCACA	chr4	124880406	124880338
53	5019	3510037	(a,h,b)	41.18	TGCAGAAATCTTGTCGTACATGCAGAAATCTCCTTCAATTTCAATTTAC
52	1439	3526122	(a,h,b)	42.394	TGCAGAATACATGACATATCATCAAGTATCAATATCATTAGTAAGGTGGAATGTGCATGTCTCCTCTTG	chr4	1022756377	1022756309
51	4561	13867761	(a,h,b)	42.737	TGCAGATAGCAGAAAATTGTGGCTTGTTCAAGTTGCGTTATGCTATAGTGCCTCTATTTAC	chr4	1020773444	1020773385
50	97	13866689	(a,h,b)	43.154	TGCAGTAGTTTATAGAGTTCTGCATTATGTAGTAGCCAATATAGGACATTGCTGCTGCATTATGGACAT	chr4	265093971	265094039
49	182	3512943	(a,h,b)	44.212	TGCAGAGAACAAAGTGAATTCAGGGAAATGAAATTTCACCAAATTTTAC	chr4	1035570584	1035570631
48	1176	3520405	(a,h,b)	44.847	TGCAGCATTATATCCGAAGAATTACATGAGAAATGTATATAATTAC	chr4	83132728	83132684
47	1211	3520982	(a,h,b)	45.709	TGCAGATAAAATCTGATACAGAAAACTCTGCAATAACACGGACTTTTTCAGTTAC	chr4	61555321	61555374
46	10533	13910832	(a,h,b)	46.55	TGCAGTCACCGCCATCAAAAAATCTGTCGCGGCATTCATCGATGGTAAGATAGAGAATATAAAGGTGAC
45	1342	3523482	(a,h,b)	47.01	TGCAGAGGATGCTTTGCCTGGACCCAAACAAGAGGATTTCAGCCGAAGATGCTCTAAAGCATGCTTACT	chr4	61388807	61388739	Vfaba.Hedin2.R1.4g012000	chr4	61387323	61390485	-
44	1279	3522429	(a,h,b)	47.208	TGCAGCTACCTCTACTTATATGGAGTATCTTGAACCAGCTTCTAGGTCTACTTCTTTGCATGTCATATA	chr4	1052461278	1052461210
43	10564	3509698	(a,h,b)	48.175	TGCAGATTTACCTGTGGAATTTGATTCCTGCGGATTATATATTGCACGGATTTAC	chr4	1047830723	1047830776
42	10498	13865963	(a,h,b)	49.706	TGCAGTAACTTGCAGGGAATTTTATTTTATTTAC
41	1083	3518883	(a,h,b)	51.886	TGCAGGAATTTGTGAACCACGGTGGGGTCATTTTCAAGATTTACGTTGCTGGGAAGCAGTTTAC	chr4	1074639014	1074638952	Vfaba.Hedin2.R1.4g156560	chr4	1074638596	1074639528	-
40	10513	13904768	(a,h,b)	52.56	TGCAGGAGGTCAACACGGTTTGCGGAGAAAAAACATTCTTGAATGCTAAGGGCTACACCTAACAAACAA	chr4	1090635602	1090635670
39	5289	3520124	(a,h,b)	54.366	TGCAGTTATAGTACTATCTGTAGGTAAACCATTGTTTTTTTGCATGTAGGTTTGGTATATATTTTCCAT	chr4	1109817944	1109817876	Vfaba.Hedin2.R1.4g162080	chr4	1109815118	1109818292	+
38	6265	13913479	(b,d)	55.608	TGCAGCAACCTCATTAGCAGTTGGCCTCCGCGGAGTTCTCTTACATTTTGCAATTGTTCAGGTTACAGA	chr4	1454462306	1454462370	Vfaba.Hedin2.R1.4g212280.1	chr4	1454460792	1454462680
37	6138	13866446	(b,d)	55.746	TGCAGATTTCCATCTACTTGAAATTGGTGATATCTTTCATCACTGGAAAACGTTTTTTTCAAAATAAGC	chr4	1605979127	1605979059
36	536	13905024	(a,h,b)	56.361	TGCAGTTGCAAGGTCCTGGAAAATGATCTAAACAATTTAGTACATGAACTTTCATCTACAGCAATTGTT	contig_5040	71636	71568
35	6650	13890848	(b,d)	56.411	TGCAGTGAATCAATATGTGGTAAAAAACTCCCACATGCTAATCCAAACTCAACTCAAATATTGTTTGCT
34	10648	13866674	(a,h,b)	57.187	TGCAGTAAGAGAAAACTGGAAACAGTGGGTTTCCTTTCCTTATTCACGATCTACACCCTCTCTTCAATT	chr4	1132919231	1132919299
33	6056	3509803	(b,d)	58.673	TGCAGATTGCACCTCTTGGATGTTTCCATTTTATTTTCTTCTTATAATTATTGCGGATATTTTTACAGA	chr4	1298851656	1298851720
32	10583	3515910	(a,h,b)	60.109	TGCAGTTGATATCCAAAATATCTCCTTCCTGATTTGAGGTATTACTCCAATTTTTTCTTTATTCGCTTA	chr4	1197831513	1197831581
31	6220	3521909	(b,d)	60.711	TGCAGCGAAGTGTATCGTAGTAGTTTCAACATTTTCGTTTTCTTCTTCAATTTGTGGCGAATAAACCGA	chr4	1234578836	1234578768
30	3053	13905052	(a,c)	60.826	TGCAGTTTGATGATGATTCAGAAAAAGAACAAGAGGAAACAAAACCACCAGATCTGACACAAACATCCT
29	5569	3525976	(a,h,b)	61.372	TGCAGTGACAACAAGATATGAAATTCTAACCCAGTGGTTGCTAGTTGAAAGATGAAAATGGCATACCTG	chr4	1382163384	1382163452
28	4979	3508675	(a,h,b)	62.419	TGCAGCCCGACGCTGAAATCCATATGCATTGGAAAGGTGCTGCTGAGATAATCCTTGCCTGTTGTACTC
27	1802	13891366	(a,c)	62.619	TGCAGTTCATGGATCTAACCCATCTGTGGGCTACAAGAAAGCACAACTTATACTACTTCCCAACAACTT	chr4	1632428374	1632428308
26	6884	3511426	(b,d)	63.546	TGCAGAGCCGTGAATCTAGATCTTGCAGCCTTATGTATCTCATTGGATCCCACATTTGCACCTTTACAG
25	1302	3522755	(a,h,b)	64.234	TGCAGTGTCCAACGGGAACGTCCCAACGAACTTTGTCGATAGGCTAGCAAACTTTTTTATAAAATATAA	chr4	1419218545	1419218477
24	7271	3517342	(b,d)	64.649	TGCAGTATAGGAGGAATGTAATTATCCACTCCTTTTTTAC
23	1458	3526934	(a,h,b)	65.67	TGCAGCATTAGCAAACATCTAAAAAAGGAAAACGGGCATAATATTTAC	chr4	1400042256	1400042302
22	4799	13910677	(a,h,b)	66.175	TGCAGCATTGACTGCTGCCAAAGGGCTTAGTCGAGCGCAAGCCGAACGTGCAGCAACTGCGGCTGCTCG	contig_5883	238444	238512	Vfaba.Hedin2.R1.Ung050760	contig_5883	238391	239206	+
21	5513	3524075	(a,h,b)	66.486	TGCAGCTACGCGGAAACCCAATTCAAATGTTTTATAGTTTTTGGTGTATATTTAC	chr4	1598766795	1598766848
20	485	13904435	(a,h,b)	67.175	TGCAGAGGGAGCTGAAAATGGAGGTGAGAGTAATGAGAACAAAGGAGATAATTCTACTGTGAATGATGG	chr4	1392875677	1392875745	Vfaba.Hedin2.R1.4g203760	chr4	1392874362	1392885604	+
19	4783	13909760	(a,h,b)	67.621	TGCAGGTTCAGGAACATCACTAGTAAGAAAACTGTATTTTCCCTTACTGTTAC	chr4	1312984601	1312984652
18	3136	13905085	(a,c)	68.454	TGCAGAGACAGGATCACATAAACTATCCCATGCTACATGAGCTTTCCTGGAAGCACATCTTTTCCAGTC
17	3482	3517911	(a,c)	69.145	TGCAGAAATATATGGCCTGGACATTCTTGCTGAAGGAATTCAGGTAATACTTCATTTATACGTTTTCGA	chr4	1575229791	1575229723	Vfaba.Hedin2.R1.4g231400.1	chr4	1575228195	1575230932
16	3145	3515869	(a,c)	69.369	TGCAGAGTTCTCAAAGTTGTGGGAGCTAAAATTTCGTTTGTGTAATACCAGTATTCAAAAAATGAAAGG	chr4	1424169362	1424169294
15	2623	13905797	(a,c)	69.933	TGCAGACATTGCTGTCTATGTCCGCTAAATTAC
14	139	13911636	(a,h,b)	70.267	TGCAGCTGATAAAATAATAAAGTGCAAAATCATGTTTCATGAAGTAGAAAAAAGAATATTTTACTTTAC
13	3591	13906176	(a,c)	71.771	TGCAGGATAGTCTAGATAAGTGACATTGATAAATAACATCTCCAAAACAAGAGTGTTAC	chr1	3068657485	3068657431
12	314	13904929	(a,h,b)	72.377	TGCAGTCATGGCACATTGATGGCTATTCCTTCTTTGTTGTAGGGTAAGCTTATAATACATAGTAACATA	chr4	1577639505	1577639573
11	4944	3506863	(a,h,b)	72.69	TGCAGAGCACTACTAGCAGAGTTCAAATTCTCATGCGTGTTTCCATCATCACCGTCACCGTCACTCTCA	chr4	1592824440	1592824508	Vfaba.Hedin2.R1.4g234880	chr4	1592807004	1592824894	-
10	29	13909273	(a,h,b)	73.027	TGCAGGATCACTATCAACTATGTCAAACAAGCGTTTCAATTTGAAAAGTGTATCCTCGTGCTCACTGTA	chr4	1241310447	1241310381	Vfaba.Hedin2.R1.4g179240	chr4	1241310151	1241311830	+
9	741	13912437	(a,h,b)	74.382	TGCAGCTATACATATTAGACAGTTCTTAC	chr4	1485578782	1485578809
8	5828	13911670	(b,d)	76.567	TGCAGGCAGAGACACTTACTGATCATATAAAGTTCGACCATGGATTCACTGCTAAAAGCCCTGCCATTG	chr4	1592807872	1592807809	Vfaba.Hedin2.R1.4g234880.1	chr4	1592807004	1592824894
7	7184	3506865	(b,d)	77.549	TGCAGAATGGTGCCTGGGTTTAGTCAGAAACCTTATCATGATCTCTCACTCATCTCTTGGTCTTTTGGC
6	258	3532577	(a,h,b)	78.151	TGCAGTTTAGAAATTTATGTTTGATGCTCAACCAGTTCCATGAGAGCATTTGAACGTCGGACATTTGGT	chr4	1558887918	1558887986
5	2905	13905179	(a,c)	81.291	TGCAGTAAAGGAAATGGGTATTTGGGACGAAGATGGTTGGGCTTGGGGTGACTTTTGGATTAC
4	650	13910702	(a,h,b)	83.747	TGCAGCCTTGCAGATAATAGATCTCTTTGAAGCTAAACTACATTTGTTCAAGTGGTATCAGTCCCAGCG	chr4	1526815397	1526815329
3	10523	13908725	(a,h,b)	86.909	TGCAGAGAAAAGTTGTTGTTTGGAAGGTGGTGATTTGGTGAAAGTCAATTCTGACACCGGTCCTAGGGC	chr4	1027719978	1027720046	Vfaba.Hedin2.R1.4g149000	chr4	1027719658	1027720713	+
2	78	3526109	(a,h,b)	88.489	TGCAGGTTCGGACTATTGAATTATTGTGAGTTGATGTTGTGATTTGATTTCCGCTTCGATGTTTTGATT	chr4	1550568873	1550568810
1	10633	3529598	(a,h,b)	94.251	TGCAGCGCATTGCTTCACCGCCGTAACTTCAATTCAAACTGCGTAGGGTTGGGTTTGCTCAATGTGTAA	chr4	1510884762	1510884830

## Sheet: Table_S5
Atienza et al. Table S5. Genetic map (chrm V) for the BPL-261/Vf-274 RIL population and alignment results to faba bean genome.
Map information for Vf5					DArT Sequence	Alignment vs. Hedin at https://galaxy-web.ipk-gatersleben.de/			Blastn results against the coding loci and complete CDs from Hedin2 annotation (https://projects.au.dk/fabagenome/genomics-data) using BLAST+ (Camacho et al. 2009)
S/n	Nr_original	Locus	Classification	Position	TrimmedSequence	Chr	Start_in_subject	End_in_subject	Gene	Chr	Start	End	strand		group Vf__V
1	10572	3513431	(a,h,b)	0	TGCAGAGAAGAGTTGTGAAATTTGAGTGGAGTGTGCAGAGAAGGAGAAAGGGTAATGGAATTGAAATTC	chr5	10893373	10893441							3513431	0
2	6676	3522785	(b,d)	3.65	TGCAGCAGAAAGCATTATATTATATCCGCAAGATCAGAAAGAAAGTAAATTTGTTTATACAAAAATTTA	chr5	17438292	17438360							3522785	3.65
3	61	13913620	(a,h,b)	6.9	TGCAGAAGATTTCATAAAAAGGTTTTATAGTCAGCTGAGGAAGCAAGTTTGATTGATTAC	contig_233	339826	339884	Vfaba.Hedin2.R1.5g009160	chr5	27545290	27545832	+		13913620	6.9
4	5340	3521109	(a,h,b)	9.026	TGCAGTCGGGGATATCACACATTCACATGTTCAAACGTTCGGAGCATTGAAAACAGTTGGGTCAAGATT	chr5	10650580	10650647							3521109	9.026
5	7010	3530549	(b,d)	12.316	TGCAGTTCATGTCATTGACATATCATTGCACCAATCCAAGCATAGCCTTAGGTATTGTTGACCCCCTTA	chr5	27012343	27012411							3530549	12.316
6	7865	13912232	(b,d)	15.195	TGCAGATCCAAAAATGTAATCATATCTTCTACAAATTGTTCAAGAATTTTAGGTCTTGTAGATAAAGAT	chr5	11606264	11606332							13912232	15.195
7	10494	3523407	(a,h,b)	18.537	TGCAGTGTAGGTGATGATTCTTGTCTCATACTCTGGGATGCTCGTGTTGGAACTACTCCAGCTGTTACA										3523407	18.537
8	5704	3531863	(a,h,b)	21.21	TGCAGCTGCAAGAGTTGTCTTGCCAATACCGCCCATACCCCAAATGCCAATGACAAGAACATTTACAGT	chr5	42218081	42218013	Vfaba.Hedin2.R1.5g012280	chr5	42218020	42218439	+		3531863	21.21
9	91	3519939	(a,h,b)	24.21	TGCAGGGTAGTTTTTTGCTTCACTTTTTGTAATATTAGACAGAGTCTGGAAAGAGAGGATGCTTACAGA	chr5	53054418	53054354							3519939	24.21
10	1305	3522811	(a,h,b)	30.271	TGCAGAGATTGAAGTTGATATAAGTGCTCATTCCAAACAAGGTTGTTGTTTAC	chr5	133756044	133756095	Vfaba.Hedin2.R1.5g025720	chr5	133752598	133756977	+		3522811	30.271
11	7235	3516141	(b,d)	32.399	TGCAGTTTTGCTAGTTATGATGTATATGGCGGAGATATACAAAGTGGTTTTGGCATATTAC	chr5	112715780	112715839							3516141	32.399
12	1494	3528031	(a,h,b)	34.522	TGCAGAAGAAATGATATGCTGGAAAGTAAGGGTCTTAC	chr5	139956054	139956090	Vfaba.Hedin2.R1.5g026640	chr5	139956003	139961725	+		3528031	34.522
13	7425	13865358	(b,d)	35.989	TGCAGTTACACAAAAAAGATACGCGGGCTAATATGGTGAGCGTGGCTCGGTCCAGCTTCAATTATATCA	chr5	132244211	132244279							13865358	35.989
14	123	13909312	(a,h,b)	40.296	TGCAGTTCGAGCAGTGTCACCAAGAAATTGGGGTGAAACGCGAGTACACACGCGAAATCAGTGAGATAG	chr5	195383180	195383248							13909312	40.296
15	6723	3526972	(b,d)	43.01	TGCAGAAAGATCATGAAACTGCACTGAAGACTTTCCAACGAGCTGTGCAACTAAATCCCAGATTTGCAT	contig_730	26023	25955	Vfaba.Hedin2.R1.Ung087440.1	contig_730	24866	48747			3526972	43.01
16	7427	13891235	(b,d)	46.124	TGCAGAACTTCGAGGGTCTGCACTTCCGAATGTCAAAATGGCCCCTTTTCCTATCCAATTTCAAGATGA	chr5	252716723	252716656	Vfaba.Hedin2.R1.4g118760.1	chr4	782404273	782405490			13891235	46.124
17	7564	13911671	(b,d)	48.026	TGCAGGCATAGTGTCCGTGACCGCAAATCGCACGTGAATTACAGTCGGATTTTATTGTGGCGGCCACAA	chr5	242214175	242214243							13911671	48.026
18	1244	3521622	(a,h,b)	51.433	TGCAGTAGCAACAACCCTGAAAGACTGACCAACATATTAGGTGTGCCACAATGAAAATAATAGTCAAAA	chr5	246289933	246290001							3521622	51.433
19	223	3525447	(a,h,b)	53.529	TGCAGCAACCCTTTTCACGTTATCAGCACTAGACTCAAACAAAGAACTTATAGGAAAATCGAACGCTTT	contig_7343	270040	269975	Vfaba.Hedin2.R1.Ung088120	contig_7343	269491	272619	-		3525447	53.529
20	4975	3508454	(a,h,b)	55.41	TGCAGTCAGTGAGCGAACGCATTCAAGCAGTCACAGATTTGTGATCGTTGGGTCGAGATCAGACGGTTC	chr5	225670081	225670018							3508454	55.41
21	7844	13911775	(b,d)	57.08	TGCAGAACTAATCATCTTCATCATCACCATATTCATTGTCTCATTCATTTTTCAACGTCTTCATGCACA										13911775	57.08
22	10505	13868280	(a,h,b)	62.534	TGCAGCAGTAGCGCCACATATTTAC	chr5	253024504	253024527							13868280	62.534
23	1830	3524748	(a,c)	65.514	TGCAGATATTTTTATGCTCAAGTCCGTAACAACTGTAAATGTGAAATTTTAC	chr5	262302326	262302376							3524748	65.514
24	3294	3512458	(a,c)	67.204	TGCAGTCAAATAAACACACATTCACGCATTCAAGTGTGCCACATCATCTGATCAAAATCGGACAACTCT	chr5	255844587	255844655							3512458	67.204
25	10718	3516482	(a,h,b)	70.96	TGCAGTGGTAAATAATTCTGGAAATGGAGCATGCTGGAGCAGCTGTCACTAAAGTTAC	chr5	269306991	269306935							3516482	70.96
26	5608	3527847	(a,h,b)	76.381	TGCAGAGCCTCGGACCCTCAATCAAAAGAAAAAGCTACACATCATCAATATTAC	chr5	281199526	281199578							3527847	76.381
27	1741	13868576	(a,c)	81.31	TGCAGAAGATTCGTCGATGCTATCCATTAC										13868576	81.31
28	2744	3514932	(a,c)	85.332	TGCAGCTTTAGCTGTTCAAGTGGAATAAAAACAATTTCAATATAACATACATGCATAAGTTTATATCAT	chr5	290057354	290057422							3514932	85.332
29	1365	3523780	(a,h,b)	86.407	TGCAGGTATTTGAACTAATGCATACCAAAAACGTTTTGTGTGATTTGTTGTTTAC	chr5	1059402451	1059402398							3523780	86.407
30	10526	13908868	(a,h,b)	88.719	TGCAGCCACCCAGATTATTCTTGGAATTTTTGTATAATGGACACGAAGAAAATGACACATGCTAATGAA	chr5	296415821	296415888							13908868	88.719
31	2659	3529480	(a,c)	89.532	TGCAGTGAAAGCGAAACGGACGATGCCACGATCCATGAATCATTGAATAATCATGAGTACAATCACTCT										3529480	89.532
32	6850	13911717	(b,d)	92.299	TGCAGTAGTTTTCTCCCGTTCTTTCTCGTCAGGGATAAAAATAGTTTTCGCTGCTGGACCCAGGCACTG										13911717	92.299
33	5013	3509629	(a,h,b)	92.605	TGCAGTAACTTGCAATCCTTTTTCCCACAATATATGTTTATGAGATAATAATTTAC	chr5	1092582843	1092582897							3509629	92.605
34	370	13865968	(a,h,b)	97.332	TGCAGTAGAAAAATAGCAGGTTATTAC										13865968	97.332
35	7426	13890633	(b,d)	97.695	TGCAGATCTAAAGAAACCGATAGTGCATTTTTTACCTCTAAGTCTTGGTACTACTATTTTCTAGTATTG	contig_8439	16475	16546							13890633	97.695
36	2090	3511253	(a,c)	98.841	TGCAGTCAAAAAAATTAGTCAGCATTGATCCCAACCCCCTTCCACCACCAAAAAAGAAGACAAAAAATA	chr5	337438458	337438394							3511253	98.841
37	652	13910722	(a,h,b)	99.28	TGCAGCTCCAGGTTTTATCCAGCTTCCCTTGATCTAGAAACAGAGTAAAATATACTATTATGAATTACA	chr5	1131744541	1131744475	Vfaba.Hedin2.R1.5g162040	chr5	1131742365	1131744745	+		13910722	99.28
38	5534	3524711	(a,h,b)	100.701	TGCAGATGTGTAAAATATCTAACGAGGATGTTAGTTAC										3524711	100.701
39	5447	3522832	(a,h,b)	101.899	TGCAGTTGGATCTCTTCTTGTTAGCTTCATTGTCTACATTCTTTCTTTAC	contig_7721	170465	170417							3522832	101.899
40	7643	13910421	(b,d)	102.886	TGCAGCTTTTTTTTTTGTTTTTTAC										13910421	102.886
41	5168	3517414	(a,h,b)	104.225	TGCAGTTCGTGTTGTAAGATCAACATTCTCTTACTTTTCTAGATTGGTTTTAC										3517414	104.225
42	7330	13891045	(b,d)	105.362	TGCAGCCACCGCCGTTTCTGCGGCCACCGCCCGACTTAC										13891045	105.362
43	3137	13904822	(a,c)	105.561	TGCAGGTACACTTGGTCTACAACCAAGCTGAATCAGTGCTCTCTCTATTTGATGTCCATTTGCCATTTT	chr5	1119099997	1119099929	Vfaba.Hedin2.R1.5g159800.1	chr5	1119099797	1119100108			13904822	105.561
44	1376	3524029	(a,h,b)	106.247	TGCAGAGGCATCATTGTTCAAATCAATGATTCTAACTAGGTTGGAACCAAAGGCAGAGCCATTCCCTTG	chr5	1136440335	1136440267							3524029	106.247
45	235	3527332	(a,h,b)	107.718	TGCAGGAGACGATTACCAAGAAAATCAACTATGATTTAC	chr5	1140163330	1140163293							3527332	107.718
46	5208	3518937	(a,h,b)	109.107	TGCAGAAACTCTGTCTGCTATTGTTAGCTCTGCTGGTGGTAATGTAAGTTCCATTGTTTTACTGGAATT	contig_7931	187833	187901							3518937	109.107
47	2777	13900762	(a,c)	109.426	TGCAGCGATTCTTTGCGTAAAACTTCCTCCTCTAATCTTTTTCTCTTTCTCTGTTTTTGTTTGTGCAAG	chr5	1113916753	1113916685							13900762	109.426
48	779	13914388	(a,h,b)	110.481	TGCAGATGCGGCTGACCTAGATCTAGATGTCCCATCAATAACGAAGGAAGTGGCTAGAATACTGACTTC	chr5	1102824077	1102824145							13914388	110.481
49	7119	13908777	(b,d)	110.985	TGCAGATGCAGCACAAGGAAAGGTGAATTCAGAGGTACTGATAGAAAGGAATCGGTCCTCCCTAGCATT	chr5	618989938	618989870	Vfaba.Hedin2.R1.5g088520.1	chr5	618989845	618993278			13908777	110.985
50	676	13911177	(a,h,b)	111.38	TGCAGCTACAAAGACGGCAGCAGTTAC										13911177	111.38
51	834	3509262	(a,h,b)	112.989	TGCAGAAAAGCCAAGGATAGAGAGTGCTGTTTCTGCTGGGGGTTCTATTCCCCACCCAACCAGTACACG	chr5	1158656386	1158656318	Vfaba.Hedin2.R1.5g167240	chr5	1158654887	1158660875	-		3509262	112.989
52	5755	13891117	(b,d)	113.053	TGCAGGTACCACCAGTTATAATGGTATTGAAGAGAGAAAGAAGAAGGCAATAGTATTAC										13891117	113.053
53	4554	13867493	(a,h,b)	114.733	TGCAGCTAATAAATTCATGTCCAAACCAATGTTCCAAACATTTGGTTTGTGCTCCATAACAAATGTAAC	chr5	670110533	670110601	Vfaba.Hedin2.R1.5g096920	chr5	670109643	670111648	-		13867493	114.733
54	6567	13891013	(b,d)	115.252	TGCAGCAATGTACTTTTTATGTAAAAAATTAC										13891013	115.252
55	1205	3520849	(a,h,b)	115.344	TGCAGATGTGTAATAGGTTGATGAAGTTTGGATTCCTTGACATTCAGGAACCTTTACTTGTTCTCAACC	chr5	1196254459	1196254527							3520849	115.344
56	10	13868934	(a,h,b)	115.634	TGCAGAAAAATGTCTGTAGTCGAGTCCTAATTTCTTGGTGAATGATGATAATAACTGAATTTATTACAG	chr5	629205732	629205797							13868934	115.634
57	10497	13865594	(a,h,b)	116.392	TGCAGAAAAATTGAGAGTGACTGTAATAATCCTACAGACAAAGTATTAGAGGATTTTGCTTGTCGACAA	chr5	469139174	469139108							13865594	116.392
58	6997	13909495	(b,d)	116.939	TGCAGAAAATTGAATGCATCTTGGCTTTAC										13909495	116.939
59	4464	13909577	(a,h,b)	118.376	TGCAGAGGTATTCTTTACAAGTTTTGATTATCCAATTTGAAACTCCCATTTAC	contig_7527	45116	45065							13909577	118.376
60	622	13909741	(a,h,b)	118.976	TGCAGGTATGAATCTTTTTTTTGTGATTATTTAC	chr5	1224779822	1224779854							13909741	118.976
61	4463	13908767	(a,h,b)	119.073	TGCAGATCATGTCCTCATGTTACTGAGATACAAAGCTTGGTCACCATTCAACTCATTCCTTTGAGAATG	chr5	473386370	473386438							13908767	119.073
62	5660	3530030	(a,h,b)	120.041	TGCAGTACAACTGTCGTATTTCTGAGGAATGTGGTTGCCTTGTAGATGAGGATCATGCATTTAC	chr5	442114213	442114275							3530030	120.041
63	1995	3515749	(a,c)	120.681	TGCAGGCCTCGTCACATCCTTAGGATAAGGATCAAATAATAATGGTTTGGTTAGTTGATTAC	chr5	445500031	445499971							3515749	120.681
64	719	13912028	(a,h,b)	120.883	TGCAGTCTGACTACACAAAGGAGTACGAAATGTTAC	chr5	963719770	963719736							13912028	120.883
65	2522	13905317	(a,c)	121.217	TGCAGATCAATACAAATGATCAAATAATGAGAGCGAGTGTAAACCTTACACCTATTTTTCTTCAGTTAC	chr5	485047180	485047112							13905317	121.217
66	1361	3523744	(a,h,b)	121.936	TGCAGAAAATGCCTGAGGTATTAGTGTATATCATGCTTATCATAGTAACATAGGGCGCATGGAATTACA	chr5	1232478640	1232478574							3523744	121.936
67	5470	3523245	(a,h,b)	122.873	TGCAGAATCCAAGAGTTCGTCGTCTTGTTCCATCAGTTCGGCCTGGCTATACGAGAAAGTCATAGAATC	chr5	500372290	500372222	Vfaba.Hedin2.R1.5g078120	chr5	500368947	500372938	+		3523245	122.873
68	1165	3520286	(a,h,b)	123.137	TGCAGTTGCAGAGGGAGAGATGATGATCCTCTGTCCACTTTCTCTGCTTACACCGTCCTGGGAGTCCAA	chr5	1250870650	1250870582	Vfaba.Hedin2.R1.5g180400	chr5	1250869185	1250870833	-		3520286	123.137
69	927	3512543	(a,h,b)	123.846	TGCAGTTTCGTTGGTCAAATTTGAAATTCCTTATTTTTCTTAC	chr5	502864323	502864282							3512543	123.846
70	5571	3525996	(a,h,b)	125.087	TGCAGAATCAAAAGAGAAACTACCCACTTTGCGTTTCAATCCTTACAGCTGGTCTAAGGTTAC	chr5	470180845	470180784	Vfaba.Hedin2.R1.5g073520	chr5	470178161	470181842	-		3525996	125.087
71	1256	3521882	(a,h,b)	125.173	TGCAGAAAGATGAAAAGACAGTGTCTGATAACAGGAATAGGAAGGACGCTGAATCAACTTAC	chr5	1284426561	1284426621							3521882	125.173
72	1237	3521460	(a,h,b)	126.361	TGCAGCTCTCATGGGTTCATAACAATGCCGTATGATTCCCCAGTGGCCTGAGCCAACTCATGGCTAACA	chr5	425075392	425075460							3521460	126.361
73	1438	3526017	(a,h,b)	126.746	TGCAGTAACTTACACAACACTCCATCAGACTCTCTATCAGGCATTAC	chr5	1253400347	1253400302							3526017	126.746
74	4860	13911887	(a,h,b)	126.782	TGCAGAGTTTAGTTTCTAACCCAATAAACAGATTAC	chr5	493481880	493481914							13911887	126.782
75	3465	13865204	(a,c)	128.117	TGCAGGTGCTTTGGAGGAAAACATATCCAGCGAGGAAGATCCAGAGACTGCTGAGAAACTAAAGTTACT	chr5	419217689	419217621	Vfaba.Hedin2.R1.5g065760.1	chr5	419217497	419218892			13865204	128.117
76	3268	13867577	(a,c)	128.275	TGCAGTAAACTCCTAGTTCCTCCTATTCGGTCCCCCGATCTTAGCATGAATAAATTGAGCTTGCTTGTT	chr5	433753599	433753531							13867577	128.275
77	125	13909929	(a,h,b)	128.276	TGCAGGAGGGATCCATGATGGGCCTTCAGTTAC										13909929	128.276
78	742	13912467	(a,h,b)	128.83	TGCAGGTGTTATTTGTTCTTGCTTTCGTCGGTAGTTTTTTAC	chr5	446275767	446275807							13912467	128.83
79	4467	3513721	(a,h,b)	129.329	TGCAGGCAACGGATTATGACAGGATTTACACCAGCCAGCATTTCTCTAGCGAATTCCTCATCGGTTCTC	chr5	1247711840	1247711908	Vfaba.Hedin2.R1.5g180000	chr5	1247710262	1247714145	-		3513721	129.329
80	491	13904463	(a,h,b)	129.865	TGCAGATATAGCTCTAAAGAGGATATGTGAGCTCTTGTTGAATTATAGGAAGTGAGATAAATGTTGTGT	chr5	603449434	603449366							13904463	129.865
81	3298	13912148	(a,c)	130.699	TGCAGTGCCTAAGAAAACTATTGGGTGCATTAC										13912148	130.699
82	897	3511213	(a,h,b)	131.428	TGCAGATACAATCCTAAATCCCCATTTCTTGAAAACCACCTCATGATGAAGGCTTGATGACGCCTTCCC	chr5	660862520	660862452							3511213	131.428
83	1107	3519246	(a,h,b)	131.631	TGCAGTGGTTACAGCCGCCGGATAAGCGATACAATTACCGTAATAACCAACAAATGATGAATGATTATT	contig_3688	202138	202206							3519246	131.631
84	346	3511087	(a,h,b)	133.039	TGCAGCAAATCCAGAAAAGCCATGCTTATAGCTATACAAGATGGAACTCCTAGCAGCCTTCTTGATGTT	chr5	688731676	688731744	Vfaba.Hedin2.R1.6g050280	chr6	347110748	347114801	-		3511087	133.039
85	5176	3517771	(a,h,b)	133.466	TGCAGTTTGTTAGCTTGGTCACTGGTGTGACATTATTTTCATATTATTGCCTTTTGTTAC	chr5	1271885424	1271885482							3517771	133.466
86	2867	13891223	(a,c)	133.976	TGCAGAAGGAGAACTCCTTGTGATGCTGTTTATTGAAGCCATAGGTAGAAGAGAACTGAAAGAGTAAAG	chr5	1271874271	1271874203							13891223	133.976
87	7262	13911868	(b,d)	135.041	TGCAGAATAGATTATGCTCGAATAATGTTTTATATTTTTTATGTTTCTCTATTAC	chr5	1249185863	1249185916							13911868	135.041
88	2252	3517011	(a,c)	135.413	TGCAGTCTAATGTCTAATTCAATACACTATTTTATCTATCAAAGGTTCACATTGCAACATAATAATTAC	chr5	895479870	895479937							3517011	135.413
89	2443	13899867	(a,c)	136.782	TGCAGGAACGAAAATGAGAGACCAAAATAAAGTGTTCTGAATTTTGATTTTGATAGTAGATAATAAATA	contig_7931	210883	210815							13899867	136.782
90	5226	3519217	(a,h,b)	140.079	TGCAGACAGGGTCTTAGGGAAACATTAGAAAATTGACCCTGTTGATGCTTATTAGCGGTTGACTTTACA	chr5	1299427466	1299427532							3519217	140.079
91	10704	3509975	(a,h,b)	142.265	TGCAGTCTAAAACTATAGATAAAATCGTAGATTTTTTATATTTAC										3509975	142.265
92	310	3526504	(a,h,b)	142.762	TGCAGCAACTTGATCAGAGAAAGAAACCAAAAGCAGTGGTAGCATCTGGATCACGTACCTGAATACAAT	chr5	1302161405	1302161473	Vfaba.Hedin2.R1.5g187960	chr5	1302149369	1302175324	-		3526504	142.762
93	6444	3519365	(b,d)	144.426	TGCAGATTTTCCGACGAAATTCGATACATCTAACGTCGTAATCCTTGATGTCACCATCAAAATCGTGGC	chr5	534560334	534560402							3519365	144.426
94	5736	3524870	(b,d)	145.919	TGCAGAAGAAGAAGAAGTTGAGCAAAGGGAAAAAAAAGGGTTAC										3524870	145.919
95	6806	3528072	(b,d)	146.214	TGCAGAAAAGAGCACTCAAATATGGAGTGCCATGTATTCCTAATAATGAGAAGAATTACACACTTACAG	chr5	747845062	747845127							3528072	146.214
96	5290	3520141	(a,h,b)	147.053	TGCAGGCTGTGACGTGGCAGCAGCAATTAGAGAGCGAATTCTTTTCTCTGTCTTGAGGACAAGGCAAAT	chr5	1317918448	1317918380							3520141	147.053
97	1022	3516136	(a,h,b)	149.027	TGCAGAAACGTTTAGCCATAAGTGCAGGGCAGAATCAGAAAGTATACTTGGATTTTTTTGGACAGACAG	chr5	796246225	796246157	Vfaba.Hedin2.R1.5g114960	chr5	796237752	796246702	-		3516136	149.027
98	248	3530255	(a,h,b)	152.41	TGCAGTGGATTCGCGTCAAATTTCCTGCTGAATCGTAGATGCAAGGCTGCTCTTTCTTCTTCTTCTCTT	chr6	861723081	861723013							3530255	152.41
99	10537	13911090	(a,h,b)	155.854	TGCAGAGGAAAGAGAAAAAGTATTAC										13911090	155.854
100	6636	3507088	(b,d)	159.705	TGCAGAGTTTATGGCTTTGTCAATACCTATTGAGTATGAATATGTAGCTCACAATCTGATTAC	chr5	824805888	824805948							3507088	159.705
101	7155	13905105	(b,d)	165.466	TGCAGATTCAATGATGATGTGATGAAGGTTGACGATGTGATGACGAAGTCTCGTTGATGCAGAGAGATT	chr2	305137835	305137772							13905105	165.466

## Sheet: Table_S6
Atienza et al. Table S6. Genetic map (chrm VI) for the BPL-261/Vf-274 RIL population and alignment results to faba bean genome.
Map information for Vf6					DArT Sequence	Alignment vs. Hedin at https://galaxy-web.ipk-gatersleben.de/			Blastn results against the coding loci and complete CDs from Hedin2 annotation (https://projects.au.dk/fabagenome/genomics-data) using BLAST+ (Camacho et al. 2009)
S/n	Nr	Locus	Classification	Position	TrimmedSequence	Chr	Start_in_subject	End_in_subject	Gene	Chr	Start	End	strand
1	129	13910978	(a,h,b)	0	TGCAGTAGAATTTTGCCTTCTTGAAACATGTTTTCTAATCATCCAAGTAGTAAAAACATTTAGTTACAG	chr6	10658062	10658123	Vfaba.Hedin2.R1.6g002280	chr6	10657863	10658874	-
2	5780	3516674	(b,d)	2.623	TGCAGAAATACAAGTGAAAATTTGACCTATTCAATACAAAGATTAGTAAATTGATTACAAGGCAAAGTG	chr6	10894835	10894903
3	5278	3519945	(a,h,b)	5.709	TGCAGGAATCATGACGGGAGCTGTGTTGTTCATTCTTGGCATCACAGGAATGATGAAGCTTGTGTACAA	chr6	90347108	90347040	Vfaba.Hedin2.R1.6g011120	chr6	90346064	90347616	-
4	5613	3527934	(a,h,b)	6.697	TGCAGTGATGCACGTCAACGCCGACGAAGAAGAATGAGAATGGGACCCTCCACTTTACCATCAATCTTC	chr6	15076580	15076512
5	7558	13890972	(b,d)	8.668	TGCAGATAAATAAAAAAAAATTGAGAAAAAAATTAC
6	4438	3527576	(a,h,b)	10.024	TGCAGGGTTCCACCAAGGATCCATGAGGAAAACCTGAGATTAC	chr6	119453445	119453486	Vfaba.Hedin2.R1.6g014880	chr6	119453046	119462720	-
7	10664	13904978	(a,h,b)	11.463	TGCAGTGGATCCCAATCCCCTCCCCTGTGGCTAGTTGTCAAAAAAATATAAACGTAATTTAC
8	6079	13909882	(b,d)	12.492	TGCAGTTTTGACTCAGTCTAAAGCTAAGCTAATTGCAGGTATTTCACAATTTAC	chr6	97542157	97542209
9	5797	13905890	(b,d)	14.197	TGCAGCAGCAGATGAGACTCTTAGATTTTGGAGTGTTTTTAC
10	161	3507515	(a,h,b)	15.543	TGCAGTACCATAGTCCATATGCACCCGTTTATGATCCAAATATCTAAAGGTGGCCAGGGTGATGAGAAC
11	1052	3517865	(a,h,b)	17.947	TGCAGGTGGGTAGATACACATAGAATAAATAAGTTAC	chr6	127734053	127734088
12	654	13910758	(a,h,b)	19.935	TGCAGGAGTTCGAAATACTGCAAGTGCAACTGTATCATTGACCCAGCGAATCACAGAATGACAATTTTT	chr6	135993335	135993403	Vfaba.Hedin2.R1.6g017240	chr6	135992232	135994959	-
13	5266	3519788	(a,h,b)	22.411	TGCAGGAAGATGATTAGTATCTGGCCTTTCTTGGCTAGATACTTTAGTAGCAGTAATTACAGGAGCTGT	chr6	146201003	146200935	Vfaba.Hedin2.R1.6g018240	chr6	146200668	146201636	+
14	4606	13869221	(a,h,b)	25.242	TGCAGAATACATCCCATGAGCTAACTGCCACTCTTGAAAACCGCGATACCCTACAAAGAGAATTACAGA	chr6	181689611	181689547	Vfaba.Hedin2.R1.6g023560	chr6	181688980	181698950	-
15	247	3530116	(a,h,b)	30.607	TGCAGTCTATGACTTTGCATACATGAAGTCCTTCCAACTCTTATGTTCAAATTTCTCTTTTTCCTTTTT	chr6	188726595	188726527
16	5163	3517204	(a,h,b)	36.389	TGCAGATCATATGGATACAAATCTCAGTACAAGAAGGTATTTCAACTGCCATTAC	chr6	211813223	211813276
17	916	3512019	(a,h,b)	41.388	TGCAGATATATGGACAACAGCGAAGTGTCATATAACCACATAATACATCAATTTCAAAGTCCTAATTAC	contig_6374	163913	163980
18	6812	3517851	(b,d)	46.838	TGCAGGTCAGAATCTAATCAAGAAAGCACAAGAAGACACAAAAATGAAGCAACATTTTTATCACAAATT	chr6	233839835	233839767
19	3061	13891177	(a,c)	47.229	TGCAGTGAGAAAAGTCATTTTCAAATAACTTTTTTTTTTTGCGTGGGACGACATGCATTAC	chr6	726977451	726977510
20	4502	3519050	(a,h,b)	48.33	TGCAGGTTCATTGATGACAAGAAGGGATTTGTATTGGGAAATGATGGAGTCTTGCTTCGCTACCTTGGA	chr6	548827478	548827410	Vfaba.Hedin2.R1.6g064320	chr6	548827407	548831281	-
21	3592	13909066	(a,c)	49.224	TGCAGTACGAAGTTTTGCAATAATTGCAAGCAGCAGGATCTATCACCTATGATTGTCTCACACATCCCC	chr6	751613993	751614061
22	7166	3530761	(b,d)	50.845	TGCAGAGAATCTAAAAACATGTTTTTATTTTGGAACATTTTTTAC
23	7382	13909901	(b,d)	52.126	TGCAGATACAAAAATATATGATGAAACAGTATTCCTTTTTTTTAC
24	740	13912401	(a,h,b)	52.596	TGCAGAGACGGCTCGAGAAGATTGGAGGACCGTCGGATGGAATATATTTAC	chr6	498287123	498287172
25	1431	3525786	(a,h,b)	53.994	TGCAGAAATTGAAGAATGAGCGATGAACGGTGGAGAATTGCAGAAGAAGAATGAAGAAAGGTTTACAGA
26	4685	13905889	(a,h,b)	56.24	TGCAGCAGCATTCCTAGAAGCTAACCCATTTAC	chr6	827419597	827419628	Vfaba.Hedin2.R1.6g094640	chr6	827419576	827420280	-
27	1088	3518927	(a,h,b)	57.835	TGCAGAAATCAGACAACCAAATACGATAAAACTAAACTGCACAACTATATCACAGTGGAAATCCTTACA	chr6	560791680	560791746
28	1028	3516461	(a,h,b)	58.28	TGCAGGGTGCAGTGCCTTCATTGCCTTCAGATTGCAACCAGACAAGTATATAAACTTCATATTTCAAAA	chr6	550985940	550986008
29	10753	GLIP185	(a,h,b)	59.074
30	6332	3508101	(b,d)	60.03	TGCAGAAAATTAGCAACTTTTTTTTCATGTCAAGGACCTACCCTCAAAACTTTTCTTGGTAAGTTTTTT	chr6	600356457	600356523
31	911	3511763	(a,h,b)	61.666	TGCAGAACAGAACTGGTCTTCAATGTCGACAGCTTTCAGTGTAAAATCTTTAGCAGGGAACAGGAGCGT	chr6	567885521	567885453
32	73	3516843	(a,h,b)	63.355	TGCAGTAAACCCGTAGGAAATTTTATTTGCATGTAAATCCGCAGGAATAAAAATCCCCAAGTAATTCCG	chr6	486156505	486156437
33	1989	13890543	(a,c)	63.491	TGCAGAAAATTAGCAACTTTTTTTTCATGTCAAGGACCTACCCTCAACTTTTCTTGGTAAGTTTTTTTA	chr6	600356457	600356525
34	1631	13865904	(a,c)	63.768	TGCAGCGCAATTTTTTTTTGGATAAACGCATAAGTTGGTTTTTATTATTCTTAC	chr6	704577260	704577312
35	4676	13905720	(a,h,b)	64.039	TGCAGAAAACTTCCAAAGCTGCTAATGGGAACAAGAAGGCAGTGGCTGTTAC	chr6	550609206	550609256	Vfaba.Hedin2.R1.6g064840	chr6	550607504	550611313	+
36	60	13913188	(a,h,b)	66.216	TGCAGATGTTGATCCATCATGCCATAATAAAACTTCTTGGTAATGAATTTTCTGGTGTTCGTTAC	chr6	384955914	384955977
37	35	13910507	(a,h,b)	68.035	TGCAGAAAATATCAATAACTTCCTCCAACACCATAATTCACCCCAAACACATCATATAGGCCAATAGAG	chr6	372537860	372537928
38	2087	13905830	(a,c)	68.441	TGCAGAGTTAGGCCCGTCAACATGAATCCACTAGGATTTTATTTTTAC
39	53	13912231	(a,h,b)	69.721	TGCAGATATCCAAGATCCTAAGTGATCCTTCTAGTAGGTCATCGGCACACTTTTCGTTGCACTCTTGTA	chr6	369310645	369310578	Vfaba.Hedin2.R1.6g053480	chr6	369310342	369311226	+
40	110	13869512	(a,h,b)	70.926	TGCAGCGCCCTGGTTTCTACTACACCCCTTGGACCTAGATCAGCACCCTCCTGAATTCATTAC	chr4	686579997	686580058
41	59	13912715	(a,h,b)	72.166	TGCAGAACTGTTGTATATCATACATTTCACTTTACATTCTCTGAAAGCATTAC	chr3	1613201584	1613201536
42	765	13913122	(a,h,b)	72.695	TGCAGTCACAAAACAAGAAAAATCTATCAATTAC	chr6	307386755	307386787
43	2092	3513609	(a,c)	75.357	TGCAGAGCTCCCACTATGGATCTATAGAGTTGAGGATTAGCAAAGATGTTGTCACCATGTTTACTTAGT	contig_6710	124616	124684
44	6062	3525933	(b,d)	76.892	TGCAGCTCTAAGAGCTGTGAAGGAAATGTTGAAACCACATTATGTCACACAAATAATTTTAC	chr6	311942522	311942462
45	1367	3523859	(a,h,b)	78.501	TGCAGATACTAAAACTAGCTTCTTCAATTTCCATTTCCTTTGGTCCACGTTTTAC	chr6	912131231	912131178
46	6718	3519622	(b,d)	79.899	TGCAGCCCGCTTTGCATGCCAGTGGTATAATATTATGAAGTTGTCAGGTTTATCATTACCGATACTGAT	chr6	888236670	888236738
47	4505	3531482	(a,h,b)	82.059	TGCAGAAGGCAAAGGGTGTTCAAGGCGTTATTGAGATTGAAAATCCTAACTTGGTAAAGCCCAAGAACA	chr6	956238237	956238305	Vfaba.Hedin2.R1.6g116360	chr6	956236031	956238949	+
48	1523	3529392	(a,h,b)	84.826	TGCAGAATGTGTGGGAACTGTTGCACACTGTGAATAAGGCAGTAGAAGAATAACACTAGGTCACCGAGC	chr6	960734076	960734008
49	10709	3511254	(a,h,b)	87.345	TGCAGTGCCTCACACTCCAAAAAAATGACACAAATATCTATACCATTAGAAAAATAATGATTTCTTCTG	chr6	949729074	949729142
50	2241	3527555	(a,c)	88.859	TGCAGTTGAAGGAAGTTCTTCCTCCTTGATTGATCTTTTGAATCACACTCTACTTCAATGCCATCTTAC	chr6	949731048	949730982
51	1800	3510687	(a,c)	89.879	TGCAGTTACTCTTGTTCAGCCAAGAAATGAAAGAGTTGGAAGCAAATGACGCCATACTCAAAGCCAAGT
52	117	13905988	(a,h,b)	96.403	TGCAGGTCTTACCGCCATCCGATAAAATTTTCCCTTCAGCTTAC	chr6	989336553	989336511
53	137	13911609	(a,h,b)	99.021	TGCAGCCACAAAATCACATTTCGAAATAATCGCAACAAATTGTTCAACCAGGACCATGATTGTCACTAT	chr6	1029738897	1029738965
54	3208	3510612	(a,c)	102.716	TGCAGCTTGAGGGAGTGTACTCCAGCAAACTTTTGCTTCCCCGTGTGAGTTAC	chr6	1019425195	1019425144	Vfaba.Hedin2.R1.6g125120.1	chr6	1019425064	1019425802
55	81	3528567	(a,h,b)	103.628	TGCAGTTTCACCAATTGATGTTGAGTCACATAAATTATTTTGTCACACTTTGATTAC	contig_5068	227173	227125
56	972	3514375	(a,h,b)	106.854	TGCAGATAAATCAATTGATTTATATATACATGTTTCTTAC	chr6	1075855706	1075855668
57	1720	13913197	(a,c)	110.27	TGCAGTACTCACCAAGTGTTATGGGCTGGAGGTGGAGCAGCCTTTGATCCCTCCACTATCAGGAGCATT	chr6	1095403939	1095404007
58	150	13912769	(a,h,b)	111.323	TGCAGCCTGAAAATAATTGAAACATGGTGTGAGGCTGTGAGCAAAGAACATTCTTAC	chr2	953871295	953871350
59	10679	13909984	(a,h,b)	114.244	TGCAGATGCCACAAAGACTGAAATCTTAC
60	2261	13891221	(a,c)	116.664	TGCAGTTTTAGAGAATTTGAAGATAACCAGGGTTTTACTTACATTTTTTAC	chr6	1110952524	1110952478
61	6168	3525275	(b,d)	118.985	TGCAGGTACAATTGTGGTGTTTAGGCTGTATTAC
62	7457	13864080	(b,d)	121.046	TGCAGAATCTATTGATTCTTGCTTATTTATGTCATTTTCGTGCTAGATTTATTCTTAC	chr6	1096571782	1096571838
63	7481	13900043	(b,d)	123.218	TGCAGCCCTGCAATAGGAGAGGGTCCACCAATTAGATCCAATCAATCTACAAACAAACATGTTTTTTTT	chr6	1106357054	1106357118
64	7449	13892019	(b,d)	125.038	TGCAGAAAATCGATAGATTTTCATATGGATTTGAAATTAC
65	7817	13910032	(b,d)	128.705	TGCAGCAAATATGAGAATTGATGTTGATCCTCCTATTCTTAC
66	387	13867023	(a,h,b)	131.734	TGCAGCAATCCTCCCAAATCTTATAATTTAC	chr6	1166175361	1166175390
67	1613	13890589	(a,c)	135.872	TGCAGACCCAGAATAAAGGATGTCATTGGCTGAAGTTGCTGAGCATGGTTGGATTTCTCAATGTACACA
68	2597	3527548	(a,c)	138.086	TGCAGTGATATAATTGTTATGCAGATGAAAAAAAATGGACAGAAAATGGCAAACGGCTGTGGTATTCAG	chr6	1194967546	1194967478
69	5692	3531444	(a,h,b)	139.858	TGCAGATCTTTCAAATTTCTGATTTTGATGCCCTGTATTAGAAATTAC	chr6	1194886196	1194886149
70	2417	13904512	(a,c)	143.983	TGCAGATTTTCATCCAAATCACTGTAAAAAATAACAGAAGCATTCAGAAACCATAATAGATGTATTCTA	chr6	1208801764	1208801696
71	944	3513405	(a,h,b)	147.344	TGCAGGGCTACTGTTTTTATGAATTTTCTAGTTTGATTTTATTCCCATAACTAATTGATTTTGATTTAC	chr6	1224228273	1224228206
72	5161	3517108	(a,h,b)	149.067	TGCAGACAAGAGGTAATGGAAGGAACTTATGTTCCGTCCGTTAC	chr6	1244492630	1244492672
73	10693	13913386	(a,h,b)	151.36	TGCAGAAGAATCACCAAAAGCTCCCTGGATCTCTCTCCATTCTGACAGCTTCACCTATTAC	chr6	1244898185	1244898126
74	66	3509436	(a,h,b)	152.705	TGCAGAACTATTAGCTAACAGTTCTGCACAGATTCCTCGCTCACCAACAACATCAACTTTAGAAACTCC
75	5750	13869601	(b,d)	153.833	TGCAGTGAATTCTGAACAATTGATTTAC
76	1388	3524237	(a,h,b)	155.263	TGCAGAATTGATGCAGCCTCTTCAATCCACCTGTGAGTAATGTTGACCCCATTAC	chr6	1232922487	1232922434
77	5067	3511830	(a,h,b)	159.087	TGCAGCTTTCAAAGCCTGTAAACCAATATCTTTATGAGGTCCTATTCCATGAGAAGCAAAATATTTACT	chr6	1299469576	1299469508
78	6181	13891236	(b,d)	161.001	TGCAGAACTTTTCTTCATAAATCCTCTGGCGTACAACTCATTCAATAACCCCAAAGCCTCCTTAGTGAA	chr4	30485790	30485851
79	10609	3521160	(a,h,b)	163.289	TGCAGCTTGTTGCAGCGCTTCGTCATTTTTCTTCAGCGAAGCTTGTTTGGAGAGATAACTATAGCTACC	chr6	1300162085	1300162153	Vfaba.Hedin2.R1.6g168640	chr6	1300161992	1300163104	-
80	4632	13904400	(a,h,b)	166.237	TGCAGAGAAAGACCCCTGAAACAACTGAAAGGTCCATTTCTTTTTACCTGCTTCATTTGCATACTAAGG	chr6	1317119063	1317118995
81	7017	13905104	(b,d)	168.287	TGCAGATTCAAAGATGAAAAAACATATTGCAAGGTATTTTATTCATTGATACATTTATATTCATTTACA	chr6	1316564566	1316564632
82	391	13867086	(a,h,b)	169.725	TGCAGGAAATCGAAAATCCAGAATTAC	chr6	1316982518	1316982493
83	1375	3524025	(a,h,b)	172.643	TGCAGAACTTCACCAACAAAGTACTCTCTTCAATCATTATATTTTGAGCAGCAATATTTGCATATTCAT	chr6	1326472941	1326473009
84	512	13904669	(a,h,b)	176.755	TGCAGCTAAGTCATTGATGTAAATGTTTGAAACACTGAGTTCAGTAGATGGCGTCCGTTACACAATAAT	chr6	1317817394	1317817460
85	332	3507370	(a,h,b)	178.661	TGCAGGAGAGGTAGAATGGATGTAGACAAATTCAAGGCTTTTACTGGCCGATAATGAGTTAC	chr6	1359844831	1359844771
86	4829	13911137	(a,h,b)	181.08	TGCAGCAATCACAGAAGATCAACCATTAC	chr6	1344133781	1344133808
87	4796	13910604	(a,h,b)	183.793	TGCAGATGGATACAAGTGGGAGATGCCATGAATTGGCTAAGTTGTTGGACGCTGTAACTTAC	chr6	1365021198	1365021258
88	5539	3525049	(a,h,b)	186.05	TGCAGCTGATGCCAGTTGACGGTAAAAATGTTGTTTTTCTGAAGCAGTCGAAAACTTGGAAGCAGATGC	chr6	1378363058	1378362990
89	1282	3522502	(a,h,b)	188.663	TGCAGCAACATCTGGTGGCGGTAGTTTCCAGTGTAGGGAGAATGTCAAAGTCTATCACCAGGTCTACTC	chr6	1372659279	1372659347	Vfaba.Hedin2.R1.6g179640	chr6	1372653944	1372659873	+
90	369	13865907	(a,h,b)	191.611	TGCAGCGTTTGATTTTATATGAAAGGTTTCAAAATAAAAATTAC	chr6	1379671867	1379671909
91	385	13866769	(a,h,b)	193.852	TGCAGTTGCAATAAAAGTGTTGAAACCTGACGCAACTCAAGGACGGTCGCAGTTTCAACAAGAGGTATG	chr6	1388273003	1388273071	Vfaba.Hedin2.R1.6g181600	chr6	1388270798	1388274108	+
92	4426	3516615	(a,h,b)	196.117	TGCAGCATCAAGCAAGGCTACTTCCTGCTCCAGCATAGATACCCTTTTTCCCATATCAGGTAAGGCCTT	chr6	1389715159	1389715227	Vfaba.Hedin2.R1.6g181840	chr6	1389710008	1389720460	-
93	1910	13867112	(a,c)	197.884	TGCAGGCTCGATTTGCATCCATTAC
94	4587	13868642	(a,h,b)	201.124	TGCAGGCCACACATGATGGAGATATAGTTTAC	chr6	1424311103	1424311133
95	2631	3515315	(a,c)	203.684	TGCAGCTGTATATGCTTCCATGGTCAAACTTCAACCCTTTCTAAATAATAGTTATCTCCTTAC	chr6	1453685750	1453685689
96	6337	3516188	(b,d)	205.284	TGCAGCTAGTAGTATACACCTTCCTTTTACCCTTTTAC
97	1383	3524150	(a,h,b)	207.872	TGCAGGTAGGTTTTGCAGGTCCCGAGCTAACTTGTTAC	chr6	1449139642	1449139678
98	6616	13890946	(b,d)	210.06	TGCAGACGCATTAGTTACCATGAATAATATTAC
99	7802	13891341	(b,d)	212.19	TGCAGTAAAAATACATATATTTTGAAATGTGCAGAAAATCTATTGATAAAAAATCAAACAATTAC	chr6	1466825323	1466825262
100	4877	13911968	(a,h,b)	214.024	TGCAGCTCGCGCAGGATCATTAC
101	10555	13913830	(a,h,b)	216.828	TGCAGCATACATGATAGAGGTCACAGGCCTGCATTGTCAACGGGAACTTCTTGGCTTCAAAAACAAGTA	contig_6543	286881	286813
102	5199	3518744	(a,h,b)	219.477	TGCAGGAAAAGAGTATGTCATACAGTTTGAACGCGTTGAAGTATCATAAACACATTTGCAATTAGAACA	chr6	1495708251	1495708319
103	10503	13868148	(a,h,b)	223.344	TGCAGGTAATTCACCAATTCATCATAATTGATAAAATGTTATATTGTCTTGAAACTTTTTTTTGTTTGT
104	2767	3532451	(a,c)	226.793	TGCAGTAAGGTAATTACTCCCTCCGTTCTTTTTGAAGTGTCGTTTTAGAAGAATATTTTTGTTTCTATT	chr6	1498367770	1498367838

## Sheet: Figure_S1
Atienza et al. Figure S1. Average daily temperatures and monthly precipitation at each location and year.
